# Supplementary material for: Mapping of Candidate Genes in Response to Low Nitrogen in Rice Seedlings
Source: Rice (N Y). 2022 Oct 15;15:51. doi: 10.1186/s12284-022-00597-x (PMC9569405; doi:10.1186/s12284-022-00597-x)
Supplement: Supplementary file 2 — Additional file 2: Table S1. Descriptive statistics of phenotypic traits in natural populations. [file 12284_2022_597_MOESM2_ESM.xlsx]

## Sheet: TableS1
Table S1. Descriptive statistics of phenotypic traits in natural populations.
Traits	Average	Interval	Standard deviation	CV(%)
HRL	132.41	66.13-238.60	31.98	24.15
LRL	115.51	59.05-187.67	27.19	23.53
RLR	0.89	0.35-1.87	0.22	24.61
HRD	0.39	0.25-0.57	0.04	11.07
LRD	0.39	0.28-0.57	0.05	12.25
RDR	1	0.70-1.75	0.13	13.27
Note: HRL: root length under high-nitrogen treatment. LRL: root length under low-nitrogen treatment. RLR: relative value of root length under low and high nitrogen treatments. HRD: root diameter under high-nitrogen treatment. LRD: root diameter under low-nitrogen treatment. RDR: relative value of root diameter under low and high nitrogen treatments.
