# Supplementary material for: Mapping of Candidate Genes in Response to Low Nitrogen in Rice Seedlings
Source: Rice (N Y). 2022 Oct 15;15:51. doi: 10.1186/s12284-022-00597-x (PMC9569405; doi:10.1186/s12284-022-00597-x)
Supplement: Supplementary file 3 — Additional file 3: Table S2. Phenotype analysis of natural populations. [file 12284_2022_597_MOESM3_ESM.xlsx]

## Sheet: Sheet1
Table S2. Phenotype analysis of natural populations.
Treatments	Low-nitrogen	High-nitrogen	Relative value (L/H)
RL vs RD	0.441**	0.315**	-0.003
Note: ** indicate statistical significance at 0.01 levels.
RL: root length. RD: root diameter.
