# Supplementary material for: Mapping of Candidate Genes in Response to Low Nitrogen in Rice Seedlings
Source: Rice (N Y). 2022 Oct 15;15:51. doi: 10.1186/s12284-022-00597-x (PMC9569405; doi:10.1186/s12284-022-00597-x)
Supplement: Supplementary file 4 — Additional file 4: Table S3. Significant associated loci. [file 12284_2022_597_MOESM4_ESM.xlsx]

## Sheet: Leading SNPs
Table S3. Significant associated loci.
Traits	QTLs	Peak SNPs	P value	R2	Physical region	LD Distance (kb)
LRD	qLRD1	Chr1__36515026	1.65466e-06	9.77633	36446627-36623147	176.52
LRD	qLRD4	Chr4__6030133	9.50245e-07	10.1665	5998714-6067324	68.61
LRD	qLRD5	Chr5__1018727	3.64659e-06	9.10456	967228-1097428	130.2
LRD	qLRD11	Chr11__24114721	3.43205e-06	9.15065	24021737-24206937	185.2
LRD	qLRD12	Chr12__22140305	2.86008e-06	10.3258	22097022-22239792	142.77
HRD	qHRD10	Chr10__6574753	1.58194e-07	12.5783	6489633-6684753	195.12
LRL	qLRL1	Chr1__33547894	4.9227e-06	9.31786	33515734-33647894	132.16
LRL	qLRL5	Chr5__6563978	5.34347e-06	9.23213	6498738-6637278	138.54
HRL	qHRL6	Chr6__25525591	2.39876e-06	9.80936	25416333-25614633	198.3
RDR	qRDR1-1	Chr1__25085440	2.23769e-07	11.2974	25000615-25156475	155.86
RDR	qRDR1-2	Chr1__27410442	1.88941e-07	11.6952	27311324-27509264	197.94
RDR	qRDR1-3	Chr1__41674230	1.28608e-07	11.7515	41604776-41769976	165.2
RDR	qRDR1-4	Chr1__7353717	1.22675e-07	11.8477	7328201-7403431	75.23
RDR	qRDR2-1	Chr2__19933322	1.67904e-07	12.5944	19862442-20032982	170.54
RDR	qRDR2-2	Chr2__24796519	2.59292e-07	12.0967	24716897-24896497	179.6
RDR	qRDR3	Chr3__27010420	6.34044e-07	10.642	26946613-27106813	160.2
RDR	qRDR4	Chr4__22713701	5.41434e-06	8.9185	22634889-22813689	178.8
RDR	qRDR5-1	Chr5__2491333	2.04537e-07	11.3837	2391338-2505268	113.93
RDR	qRDR5-2	Chr5__19826589	3.15153e-08	12.845	19811776-19894376	82.6
RDR	qRDR7	Chr7__21949645	1.60452e-07	11.6057	21849654-22051834	202.18
RDR	qRDR8-1	Chr8__1472876	1.77204e-07	11.6036	1458763-1558963	100.2
RDR	qRDR8-2	Chr8__1550953	1.07214e-07	12.7084	1451022-1639542	188.52
RDR	qRDR8-3	Chr8__2103779	2.32018e-07	11.4504	2051383-2152963	101.58
RDR	qRDR8-4	Chr8__10806620	1.08634e-07	12.1335	10710147-10905407	195.26
RDR	qRDR10	Chr10__8089404	2.23656e-07	11.2978	8028949-8124179	95.23
RDR	qRDR11-1	Chr11__6927627	3.00317e-07	12.3265	6862425-7019315	156.89
RDR	qRDR11-2	Chr11__16080462	1.61131e-06	10.351	16008403-16128493	120.09
RDR	qRDR11-3	Chr11__22562237	7.10332e-08	12.1943	22457303-22597413	140.11
RLR	qRLR7-1	Chr7__13021336	2.71316e-06	10.9557	12923138-13057158	134.02
RLR	qRLR7-2	Chr7__16885362	5.36852e-06	8.86549	16780469-16978479	198.01
RLR	qRLR9-1	Chr9__8102647	1.77307e-07	11.4975	8021054-8157184	136.13
RLR	qRLR9-2	Chr9__10107586	1.52893e-06	9.96945	10014309-10169749	155.44
RLR	qRLR11	Chr11__26594831	2.20358e-06	10.7517	26495071-26694831	199.76
RLR	qRLR12-1	Chr12__8671459	8.36623e-07	11.3463	8602410-8702480	100.07
RLR	qRLR12-2	Chr12__9045628	1.53456e-06	9.82458	8857013-9196813	339.8
Note: LRD: root diameter under low-nitrogen treatment. HRD: root diameter under high-nitrogen treatment. LRL: root length under low-nitrogen treatment. HRL: root length under high-nitrogen treatment. RDR: relative value of root diameter under low and high nitrogen treatments. RLR: relative value of root length under low and high nitrogen treatments.
