# Supplementary material for: Mapping of Candidate Genes in Response to Low Nitrogen in Rice Seedlings
Source: Rice (N Y). 2022 Oct 15;15:51. doi: 10.1186/s12284-022-00597-x (PMC9569405; doi:10.1186/s12284-022-00597-x)
Supplement: Supplementary file 5 — Additional file 5: Table S4. Annotation and haplotype analysis of associated genes. [file 12284_2022_597_MOESM5_ESM.xlsx]

## Sheet: Sheet1
Table S4. Annotation and haplotype analysis of associated genes.
Traits	QTLs	Peak SNPs	LD Distance (kb)	ID	Haplotype No.	Whether the difference is significant	Annotation
LRD	qLRD1	Chr1__36515026	176.52	Os01g0848475	0		Hypothetical protein
				Os01g0848400	0		BEL1-type homeobox family, Seed shatterin
				Os01g0848550	0		Conserved hypothetical protein
				Os01g0848766	0		Hypothetical gene
				Os01g0848700	0		Similar to Ras-related protein Rab11C
				Os01g0848900	0		Conserved hypothetical protein
				Os01g0849000	0		Hypothetical protein
				Os01g0849050	0		Non-protein coding transcript
				Os01g0849100	0		Small GTPase Rac/ROP guanine nucleotide exchange factor, Signal transductio
				Os01g0849500	0		Protein of unknown function DUF3339 domain containing protein
				Os01g0849600	0		Similar to ENOD18 protein (Fragment)
				Os01g0849950	0		Hypothetical protein
				Os01g0850000	0		Uncharacterised conserved protein UCP022260 domain containing protein
				Os01g0850050	0		Hypothetical gene
				Os01g0850100	2	No	Similar to Phosphatidic acid phosphatase-like protein
				Os01g0850200	2	No	Zinc finger, RING/FYVE/PHD-type domain containing protein
				Os01g0850400	2	No	Similar to MYBY1 protein (Fragment)
				Os01g0850550	0		Similar to Laccase-6
				Os01g0850700	0		Similar to Laccase-7
LRD	qLRD4	Chr4__6030133	68.61	Os04g0189400	2	No	Gamma Purothionin family protein
LRD	qLRD5	Chr5__1018727	130.2	Os05g0118700	0		A member of the WUSCHEL-RELATED HOMEOBOX gene family, Regulation of lateral leaf development, Regulation of adaxial-abaxial patterning at the margins of the leaf primordi
				Os05g0118800	2	No	Conserved hypothetical protein
				Os05g0118900	2	No	Hypothetical protein
				Os05g0119000	0		Bacterial-type ATP binding cassette (ABC) transporter, Al toleranc
				Os05g0119100	2	No	Hypothetical protein
				Os05g0119200	3	No	Similar to EST C27893 corresponds to a region of the predicated gene
				Os05g0119300	2	No	Similar to ESTs AA754121
				Os05g0119350	2	No	Hypothetical protein
				Os05g0119400	2	No	KIP1-like domain containing protein
				Os05g0119600	2	No	Similar to Protein binding protein
				Os05g0119700	2	No	Conserved hypothetical protein
				Os05g0119850	2	No	Hypothetical protein
				Os05g0120000	2	No	Similar to Stigma/style ABC transporter
				Os05g0120050	2	No	Hypothetical protein
				Os05g0120100	0		Similar to Splicing factor RSZ33
				Os05g0120200	0		Similar to ATPase, coupled to transmembrane movement of substances
				Os05g0120250	0		Hypothetical protein
				Os05g0120300	2	No	Conserved hypothetical protein
				Os05g0120700	2	No	ATPase, P-type, K/Mg/Cd/Cu/Zn/Na/Ca/Na/H-transporter family protein
LRD	qLRD11	Chr11__24114721	185.2	Os11g0617532	0		Similar to H0613A10.3 protein
				Os11g0617700	0		Protein of unknown function DUF594 domain containing protein
				Os11g0617800	0		Similar to OSIGBa0140A01.4 protein
				Os11g0618300	2	Yes	Hypothetical conserved gene
				Os11g0618500	0		Conserved hypothetical protein
				Os11g0618600	3	No	Tyrosine protein kinase domain containing protein
				Os11g0618700	0		Protein of unknown function DUF594 domain containing protein
				Os11g0618800	4	No	Hypothetical conserved gene
				Os11g0618850	2	Yes	Hypothetical conserved gene
				Os11g0619000	4	Yes	Hypothetical protein
				Os11g0619500	2	No	Peptidase C19, ubiquitin carboxyl-terminal hydrolase 2 domain containing protein
				Os11g0619800	4	Yes	Kelch related domain containing protein
				Os11g0620000	4	Yes	Peptidase S26A, signal peptidase I family protein
				Os11g0620100	0		Oligouridylate binding protein
				Os11g0620150	4	Yes	Hypothetical gene
				Os11g0620300	3	Yes	Similar to Nonspecific lipid-transfer protein 2 (LTP 2)
				Os11g0620400	3	Yes	Sugar/inositol transporter domain containing protein
				Os11g0620450	0		Hypothetical protein
				Os11g0620500	0		Tyrosine protein kinase domain containing protein
				Os11g0620800	4	Yes	Hypothetical conserved gene
LRD	qLRD12	Chr12__22140305	142.77	Os12g0547100	3	Yes	Conserved hypothetical protein
				Os12g0547401	2	Yes	Non-protein coding transcript
				Os12g0547500	2	Yes	Kinesin-14 family member, Non-processive, minus-end-directed motor protein that transports actin filaments along microtubules, Organization of the cytoskeletal architecture, Cell elongation and divisio
				Os12g0547600	0		Calmodulin binding protein-like domain containing protein
				Os12g0548100	0		Similar to G14587-6 protein (Fragment)
				Os12g0548200	0		Hypothetical conserved gene
				Os12g0548300	0		Nucleoside diphosphate kinase, Regulation of chloroplast development and chlorophyll biosynthesis, Abiotic stress response (ABA and salinity
				Os12g0548401	0		Similar to Proteinase inhibitor
				Os12g0548501	0		Similar to CI2C
				Os12g0548700	3	No	Similar to MPI
				Os12g0548800	2	Yes	Armadillo-type fold domain containing protein
				Os12g0549700	0		Hypothetical conserved gene
HRD	qHRD10	Chr10__6574753	195.12	Os10g0193500	0		Plant lipid transfer protein/seed storage/trypsin-alpha amylase inhibitor domain containing protein
				Os10g0193601	0		Non-protein coding transcript
				ENSRNA049468687	0		U6atac minor spliceosomal RNA
				Os10g0194200	4	No	Similar to Mannitol dehydrogenase
				Os10g0194225	3	No	Non-protein coding transcript
				Os10g0194250	3	No	Non-protein coding transcript
				Os10g0194300	3	No	Protein of unknown function DUF724 domain containing protein
				Os10g0194400	4	No	Hypothetical gene
				Os10g0195000	3	No	Multi antimicrobial extrusion protein MatE family protein
				Os10g0195050	0		Hypothetical protein
				Os10g0195100	2	Yes	Hypothetical conserved gene
				Os10g0195175	3	No	Hypothetical gene
				Os10g0195250	0		Conserved hypothetical protein
				Os10g0195600	0		Transferase family protein
LRL	qLRL1	Chr1__33547894	132.16	ENSRNA049471695	0		Group II catalytic intron
				ENSRNA049471700	0		Group II catalytic intron
				ENSRNA049471723	0		Group II catalytic intron
				Os01g0791033	0		Similar to ribulose-1,5-bisphosphate carboxylase/oxygenase large subunit
				ENSRNA049471772	0		Eukaryotic large subunit ribosomal RNA
				ENSRNA049441959	0		tRNA-Thr for anticodon UGU
				ENSRNA049471864	0		Antisense RNA which regulates isiA expression
				ENSRNA049471715	0		Group II catalytic intron
				ENSRNA049471882	0		Eukaryotic large subunit ribosomal RNA
				ENSRNA049440515	0		tRNA-Asn for anticodon GUU
				Os01g0793100	0		Similar to Polyphenol oxidase
				Os01g0793200	0		Pentatricopeptide repeat domain containing protein
				Os01g0793300	0		Di-copper centre-containing domain containing protein
				Os01g0793701	0		Hypothetical protein
				Os01g0793500	0		Similar to mRNA, clone: RTFL01-05-M08
				Os01g0793600	0		Conserved hypothetical protein
				Os01g0793800	0		Conserved hypothetical protein
				Os01g0793900	2	No	Conserved hypothetical protein
				Os01g0794100	2	No	Conserved hypothetical protein
				Os01g0794400	0		Thioredoxin domain 2 containing protein
LRL	qLRL5	Chr5__6563978	138.54	Os05g0204600	0		B-box zinc finger protein, Repressor of flowering under long and short-day condition
				Os05g0204900	0		Similar to Type 5 protein serine/threonine phosphatase 62 kDa isoform
				Os05g0204950	0		Non-protein coding transcript
				Os05g0205000	2	Yes	Similar to NOD26-like membrane integral protein ZmNIP1-1
				Os05g0205050	2	Yes	Isoform 2 of Aquaporin NIP1-3
				Os05g0205100	2	No	NLI interacting factor domain containing protein
				Os05g0205400	0		Conserved hypothetical protein
				Os05g0206000	0		Conserved hypothetical protein
				Os05g0206100	0		Conserved hypothetical protein
				Os05g0206200	2	Yes	Similar to Myb-like DNA-binding domain containing protein
				Os05g0206600	0		Non-protein coding transcript
				Os05g0206800	0		Hypothetical protein
HRL	qHRL6	Chr6__25525591	198.3	Os06g0628500	0		Similar to Beta-galactosidase
				Os06g0629362	0		Conserved hypothetical protein
				Os06g0629687	2	No	Hypothetical gene
				Os06g0630300	0		Protein of unknown function DUF1950 domain containing protein
				Os06g0630850	2	No	Conserved hypothetical protein
				Os06g0631300	0		Conserved hypothetical protein
				Os06g0631800	0		Conserved hypothetical protein
				Os06g0632200	3	No	Similar to tryptophan synthase-related
RDR	qRDR1-1	Chr1__25085440	155.86	Os01g0626200	3	No	Clathrin adaptor, beta-adaptin, appendage, C-terminal subdomain domain containing protein
				Os01g0626300	2	No	Similar to Mitochondrial import receptor subunit TOM7-1 (Translocase of outer membrane 7 kDa subunit 1)
				Os01g0626350	3	No	Non-protein coding transcript
				Os01g0626400	2	No	WRKY transcription factor, Control of flowering time and plant heigh
				Os01g0626500	2	No	Conserved hypothetical protein
				Os01g0626900	0		Helix-loop-helix DNA-binding domain containing protein
				Os01g0627400	3	No	Similar to Cytochrome P450 monooxygenase CYP72A5 (Fragment)
				Os01g0627450	3	No	Hypothetical protein
				Os01g0627500	2	No	Cytochrome P450 family protein
				Os01g0627550	2	No	Hypothetical protein
				Os01g0627600	0		Similar to Cytochrome P450 monooxygenase
				Os01g0627701	2	No	Hypothetical protein
				Os01g0627800	0		Similar to Cytochrome P450 monooxygenase CYP72A5 (Fragment)
				Os01g0627900	0		Similar to Cytochrome P450
				Os01g0627916	0		Hypothetical protein
				Os01g0627933	0		Similar to Cytochrome P450
				Os01g0627967	2	No	Hypothetical protein
				Os01g0628000	0		Cytochrome P450 family protein
				Os01g0628700	0		Cytochrome P450
				Os01g0628900	0		Cytochrome P450 family protein
				Os01g0628950	0		Hypothetical protein
				Os01g0629000	0		Hypothetical conserved gene
				Os01g0629400	0		NLI interacting factor domain containing protein
				Os01g0629500	2	Yes	Conserved hypothetical protein
				Os01g0629600	0		Peptidase S10, serine carboxypeptidase family protein
				Os01g0629750	0		Conserved hypothetical protein
				Os01g0629900	3	No	Similar to Blast and wounding induced mitogen-activated protein kinase
				Os01g0630000	0		Hypothetical protein
RDR	qRDR1-2	Chr1__27410442	197.94	Os01g0667700	0		Zinc finger, RING/FYVE/PHD-type domain containing protein
				Os01g0667750	0		Hypothetical gene
				Os01g0667800	3	No	Similar to U2 snRNP auxiliary factor, small subunit
				Os01g0667900	3	No	CC-type glutaredoxin, Homeostatic regulation of nitrogen use, Hormone signalin
				Os01g0668000	0		CS domain containing protein
				Os01g0668100	0		Similar to Arabinogalactan-like protein
				Os01g0668200	0		Conserved hypothetical protein
				Os01g0668300	0		Conserved hypothetical protein
				Os01g0668400	0		Similar to predicted protein
				Os01g0668500	0		Hypothetical protein
				Os01g0668600	0		Curculin-like (mannose-binding) lectin domain containing protein
				Os01g0668700	0		Hypothetical protein
				Os01g0668901	0		Protein kinase, catalytic domain domain containing protein
				Os01g0669100	4	Yes	S-domain receptor-like kinase, OsPR1b-interacting factor, Resistance protein, Grain yield, Disease resistanc
				Os01g0670100	0		Serine/threonine protein kinase-related domain containing protein
				Os01g0670200	3	Yes	Non-protein coding transcript
				Os01g0670500	0		Conserved hypothetical protein
				Os01g0670600	2	No	Protein kinase, catalytic domain domain containing protein
				Os01g0670800	2	No	Similar to Auxin response factor 2
RDR	qRDR1-3	Chr1__41674230	165.2	Os01g0946850	0		Conserved hypothetical protein
				Os01g0946800	0		Similar to OSIGBa0115K01-H0319F09.21 protein
				Os01g0947000	0		Similar to Beta-1,3-glucanase precursor
				Os01g0947500	0		Conserved hypothetical protein
				Os01g0947700	0		Conserved hypothetical protein
				Os01g0947767	0		Hypothetical gene
				Os01g0947800	0		Conserved hypothetical protein
				Os01g0947833	0		Conserved hypothetical protein
				Os01g0948100	0		Restriction endonuclease, type II-like, core domain containing protein
				Os01g0948133	0		Non-protein coding transcript
				Os01g0948200	2	No	Similar to GRAS family transcription factor containing protein
				Os01g0948300	0		Cellular retinaldehyde-binding/triple function, C-terminal domain containing protein
				Os01g0948400	0		Similar to Pyrroline-5-carboxylate reductase (EC 1.5.1.2) (P5CR) (P5C reductase)
				Os01g0948500	0		Armadillo-like helical domain containing protein
				Os01g0948600	0		Conserved hypothetical protein
				Os01g0948900	0		Ankyrin repeat containing protein
RDR	qRDR1-4	Chr1__7353717	75.23	Os01g0232300	0		Similar to TRZ3 (TRNASE Z 3); 3'-tRNA processing endoribonuclease/ catalytic
				Os01g0232400	0		Similar to VHS1 protein (Fragment)
				Os01g0232450	0		Conserved hypothetical protein
				Os01g0232500	2	No	Ubiquitin-conjugating enzyme/RWD-like domain containing protein
				Os01g0232550	0		Hypothetical conserved gene
				Os01g0232700	3	No	Similar to Histidinol dehydrogenase, chloroplast precursor (EC 1.1.1.23) (HDH). Splice isoform 2
				Os01g0232800	0		Similar to KOB1
				Os01g0233000	0		DREPP plasma membrane polypeptide family protein
				Os01g0233100	0		Similar to Cyclin-A1-2
				Os01g0233400	0		Histone H4 acetyltransferase, NuA4 complex, Eaf6 domain containing protein
				Os01g0233500	0		Cyclin
				Os01g0233800	0		Similar to Viroid symptom modulation protein
				Os01g0233850	0		Hypothetical gene
RDR	qRDR2-1	Chr2__19933322	170.54	Os02g0537400	0		Similar to Heat shock protein
				Os02g0537450	0		Hypothetical protein
				Os02g0537500	0		E2F transcription facto
				Os02g0537700	0		2-Cys peroxiredoxin (EC 1.11.1.15), Stomatal closure, Potassium deficiency toleranc
				Os02g0537775	0		Hypothetical protein
				Os02g0537800	0		Hypothetical conserved gene
				Os02g0537900	0		Similar to Vacuolar-type H+-translocating inorganic pyrophosphatase (EC 3.6.1.1)
				Os02g0537950	0		Hypothetical protein
				Os02g0538000	0		Threonyl-tRNA synthetase, Chloroplast biogenesis and chloroplast ribosomal system constructio
				Os02g0538400	0		Armadillo-like helical domain containing protein
				Os02g0538550	0		Conserved hypothetical protein
				Os02g0538700	0		Harpin-induced 1 domain containing protein
				Os02g0538900	0		Basic-leucine zipper (bZIP) transcription factor domain containing protein
				Os02g0539100	0		Similar to Digalactosyldiacylglycerol synthase 1
				Os02g0539200	2	No	Zinc finger, RING/FYVE/PHD-type domain containing protein
				Os02g0539500	0		VQ domain containing protein
				Os02g0539600	0		SANT domain, DNA binding domain containing protein
				Os02g0539900	0		WD40 repeat domain containing protein
RDR	qRDR2-2	Chr2__24796519	179.6	Os02g0621100	5	No	Similar to Su(VAR)3-9-related protein 4
				Os02g0621300	3	No	Homologous protein of CER1, Very-long-chain (VLC) alkane biosynthesis, Regulation of anther development and plastids differentiatio
				Os02g0621350	4	No	Non-protein coding transcript
				Os02g0621400	6	No	Hypothetical protein
				Os02g0621500	0		Zinc finger, RING/FYVE/PHD-type domain containing protein
				Os02g0621600	0		Similar to OSIGBa0157K09-H0214G12.24 protein
				Os02g0621700	2	No	Similar to Succinyl-CoA ligase [GDP-forming] beta-chain, mitochondrial precursor (EC 6.2.1.4) (Succinyl-CoA synthetase, beta chain) (SCS-beta)
				Os02g0621800	4	No	Glucose-methanol-choline (GMC) oxidoreductase family protein, Hybrid breakdown (HB
				Os02g0621850	0		Hypothetical gene
				Os02g0622100	0		Casein kinase I, Low temperature tolerance, Root development, Hormone sensitivit
				Os02g0622150	4	No	Non-protein coding transcript
				Os02g0622200	0		Phosphatidylinositol N-acetylglucosaminyltransferase family protein
				Os02g0622300	0		Ribosomal protein L14 family protein
				Os02g0622350	0		Similar to Root abundant protein
				Os02g0622400	0		Glycolipid transfer protein, GLTP domain containing protein
				Os02g0622500	0		Conserved hypothetical protein
				Os02g0623300	6	No	Conserved hypothetical protein
				Os02g0623400	3	No	Similar to G1-like protein
				ENSRNA049470920	0		Group II catalytic intron
				Os02g0623500	0		Lysyl-tRNA synthetase, class II domain containing protein
				Os02g0623550	0		Non-protein coding transcript
				Os02g0623600	0		Similar to OSIGBa0145M07.8 protein
				Os02g0623766	2	No	Hypothetical protein
				Os02g0623932	4	No	Similar to WAK80 - OsWAK receptor-like protein kinase
				Os02g0624100	3	No	EGF-type aspartate/asparagine hydroxylation site domain containing protein
				Os02g0624300	3	No	R2R3-type MYB transcription factor, Negative regulation of cold tolerance, Maintenance of Pi homeostasi
				Os02g0624350	0		Hypothetical protein
RDR	qRDR3	Chr3__27010420	160.2	Os03g0679700	0		Similar to Thiamine biosynthesis protein thiC
				Os03g0679800	2	No	Similar to TPR Domain containing protein
				Os03g0680100	0		Similar to TPR Domain containing protein
				Os03g0680200	0		Ankyrin repeat domain containing protein
				Os03g0680300	0		Similar to TPR Domain containing protein
				Os03g0680400	0		Ankyrin repeat domain containing protein
				Os03g0680500	0		Ankyrin repeat domain containing protein
				Os03g0680566	0		Tetratricopeptide TPR-1 domain containing protein
				Os03g0680600	0		Ankyrin repeat domain containing protein
				Os03g0680700	0		Similar to Knotted1-interacting protein
				Os03g0680800	0		Similar to cDNA clone:J023038C04, full insert sequence
				Os03g0681000	2	No	Protein of unknown function DUF819 domain containing protein
				Os03g0681201	0		Similar to predicted protein
RDR	qRDR4	Chr4__22713701	178.8	Os04g0453500	0		Conserved hypothetical protein
				Os04g0453700	0		Conserved hypothetical protein
				Os04g0453950	5	Yes	Similar to zinc finger, C3HC4 type family protein
				Os04g0454200	3	No	Similar to Monosaccharide transporter 1
				Os04g0454250	3	Yes	Hypothetical protein
				Os04g0454600	0		Similar to OSIGBa0093K19.10 protein
				Os04g0454900	0		Similar to Mitotic spindle checkpoint component mad3
				Os04g0455200	3	Yes	Similar to OSIGBa0093K19.7 protein
				Os04g0455401	0		Similar to OSIGBa0093K19.10 protein
				Os04g0455600	0		Similar to H0523F07.2 protein
				Os04g0455650	0		Conserved hypothetical protein
				Os04g0455700	0		Similar to H0523F07.3 protein
				Os04g0455800	0		Similar to Lipoic acid synthetase, mitochondrial precursor (Lip-syn) (Lipoate synthase) (mLIP1)
				Os04g0455900	0		Protein of unknown function DUF1692 domain containing protein
RDR	qRDR5-1	Chr5__2491333	113.93	Os05g0141700	0		Phosphoglycerate mutase domain containing protein
				Os05g0141800	0		Similar to S-adenosylmethionine decarboxylase proenzyme
				Os05g0142000	0		Conserved hypothetical protein
				Os05g0142100	0		Conserved hypothetical protein
				Os05g0142200	0		Conserved hypothetical protein
				Os05g0142400	0		Conserved hypothetical protein
				Os05g0142500	0		Hypothetical conserved gene
				Os05g0142600	0		Conserved hypothetical protein
				Os05g0142900	0		Conserved hypothetical protein
				Os05g0143000	0		Conserved hypothetical protein
				Os05g0143200	0		Conserved hypothetical protein
				Os05g0143300	2	No	Conserved hypothetical protein
RDR	qRDR5-2	Chr5__19826589	82.6	Os05g0406550	3	No	Protein of unknown function DUF3475 domain containing protein
				Os05g0406700	2	No	Conserved hypothetical protein
				Os05g0406800	0		Leucine-rich repeat, N-terminal domain containing protein
				Os05g0407100	0		Four F5 protein family protein
				Os05g0407200	0		WD repeat protein 23 domain containing protein
				Os05g0407500	0		Soluble gibberellin receptor, Gibberellin signalin
				Os05g0407550	2	No	Hypothetical protein
RDR	qRDR7	Chr7__21949645	202.18	Os07g0550500	2	No	Hypothetical conserved gene
				Os07g0550600	0		Transferase family protein
				Os07g0550750	3	No	Hypothetical protein
				Os07g0550900	3	No	Similar to Receptor-like protein kinase 6
				Os07g0551100	0		Hypothetical protein
				Os07g0551300	0		Similar to KI domain interacting kinase 1
				Os07g0551400	0		Rossmann-like alpha/beta/alpha sandwich fold domain containing protein
				Os07g0551501	0		Hypothetical protein
				Os07g0551600	0		Similar to Cellulose synthase-like CslF9
				Os07g0551650	0		Hypothetical gene
				Os07g0551700	0		Similar to Cellulose synthase (Fragment)
				Os07g0551750	0		Hypothetical protein
				Os07g0552400	0		Similar to Mixed-linked glucan synthase 2
				Os07g0552800	0		Cellulose synthase family protein
				Os07g0553000	0		Similar to Mixed-linked glucan synthase 2
				Os07g0553450	0		Hypothetical protein
				Os07g0553400	0		Cellulose synthase-like protei
				Os07g0553600	0		Hypothetical protein
				Os07g0553633	0		Serine/threonine protein kinase-related domain containing protein
				Os07g0553700	0		Similar to Light induced protein like
				Os07g0553800	0		Conserved hypothetical protein
RDR	qRDR8-1	Chr8__1472876	100.2	Os08g0125200	0		Similar to cDNA, clone: J065032N17, full insert sequence
				Os08g0125250	0		Hypothetical protein
				Os08g0125300	0		Integrase, catalytic core domain containing protein
				Os08g0125450	0		Hypothetical protein
				Os08g0125700	2	No	Conserved hypothetical protein
				Os08g0125800	0		Hypothetical conserved gene
				Os08g0125850	0		Hypothetical protein
				Os08g0126000	0		Hypothetical conserved gene
				Os08g0126100	0		Hypothetical conserved gene
				Os08g0126300	3	No	Similar to Glyceraldehyde-3-phosphate dehydrogenase (Fragment)
				Os08g0126350	0		Hypothetical protein
				Os08g0126500	2	No	Cyclin-like F-box domain containing protein
				Os08g0126700	3	No	Nucleotide-binding, alpha-beta plait domain containing protein
RDR	qRDR8-2	Chr8__1550953	188.52	Os08g0125112	0		Hypothetical protein
				Os08g0127100	0		Amino acid transporter, transmembrane family protein
				Os08g0127300	0		Conserved hypothetical protein
				Os08g0127500	0		Acid phosphatase/vanadium-dependent haloperoxidase related family protein
				Os08g0127600	0		Heat shock protein DnaJ, N-terminal domain containing protein
				Os08g0127700	0		Similar to Pre-mRNA-splicing factor SLU7
				Os08g0127750	0		Non-protein coding transcript
				Os08g0127800	0		Conserved hypothetical protein
				Os08g0127900	0		Similar to Globulin 1 (Fragment)
				Os08g0127950	0		Hypothetical protein
				Os08g0128000	0		Galactose oxidase/kelch, beta-propeller domain containing protein
				Os08g0128200	0		Protein of unknown function DUF3537 domain containing protein
				Os08g0128300	0		Similar to Actin-like protein 3 (Actin-related protein 3)
				Os08g0128500	0		Similar to 60S ribosomal protein L37 (Fragment)
				ENSRNA049476319	0		Small nucleolar RNA Z199
				ENSRNA049476316	0		Small nucleolar RNA R64/Z200 family
				ENSRNA049476307	0		Small nucleolar RNA Z199
				Os08g0128700	0		Kelch related domain containing protein
				Os08g0128900	0		BTB/POZ-like domain containing protein
RDR	qRDR8-3	Chr8__2103779	101.58	Os08g0136300	0		Similar to (clone wusl1032) mRNA sequence
				Os08g0136366	2	Yes	Hypothetical gene
				Os08g0136500	0		Protein of unknown function DUF26 domain containing protein
				Os08g0136600	0		Hypothetical protein
				Os08g0136700	0		Protein of unknown function DUF26 domain containing protein
				Os08g0136725	0		Non-protein coding transcript
				Os08g0136750	2	No	Non-protein coding transcript
				Os08g0136800	0		Protein of unknown function DUF26 domain containing protein
				Os08g0137050	0		Conserved hypothetical protein
				Os08g0137000	0		Conserved hypothetical protein
				Os08g0137100	0		WD40 Polycomb protein of the PRC2 complex, Regulation of vegetative and reproductive developmen
				Os08g0137200	2	No	Actin/actin-like family protein
				Os08g0137225	0		Hypothetical protein
				Os08g0137250	0		Esc-like core component of the polycomb repressive complex 2, Seed size regulation under heat stres
				Os08g0137300	0		Protein of unknown function DUF604 family protein
				Os08g0137350	0		Hypothetical protein
				Os08g0137400	0		Cupredoxin domain containing protein
				Os08g0137600	0		Hypothetical protein
				Os08g0137800	0		Cupredoxin domain containing protein
				Os08g0137900	2	No	Similar to Chemocyanin precursor (Basic blue protein) (Plantacyanin)
				Os08g0138100	0		Similar to blue copper protein
				Os08g0138200	3	No	Similar to blue copper protein
				Os08g0138400	0		Cupredoxin domain containing protein
				Os08g0138500	0		bHLH transcription factor, Regulation of iron homeostasi
RDR	qRDR8-4	Chr8__10806620	195.26	Os08g0277200	0		Similar to Cinnamoyl-CoA reductase (EC 1.2.1.44)
				Os08g0277300	0		Similar to Flavonol 4-sulfotransferase
				Os08g0277900	0		Similar to Syntaxin 52 (AtSYP52)
				Os08g0278100	0		Osteocrin domain containing protein
				Os08g0278501	0		Hypothetical protein
				Os08g0278600	2	No	Similar to complex 1 protein containing protein
				Os08g0278750	0		Similar to nucleotidyltransferase family protein
				Os08g0278900	0		MIR domain containing protein
				Os08g0278966	2	No	Similar to predicted protein
				Os08g0280100	2	No	Similar to Phytase
				Os08g0280125	0		Hypothetical protein
RDR	qRDR10	Chr10__8089404	95.23	Os10g0213100	0		Similar to Gamma-aminobutyrate transaminase subunit isozyme 3 (EC 2.6.1.19)
				Os10g0211900	0		Conserved hypothetical protein
				Os10g0254720	0		Conserved hypothetical protein
RDR	qRDR11-1	Chr11__6927627	156.89	Os11g0229000	0		Hypothetical conserved gene
				Os11g0229100	0		Similar to B0616E02-H0507E05.11 protein
				Os11g0229333	2	Yes	Hypothetical gene
				Os11g0229300	3	Yes	Similar to NBS-LRR-like protein
				Os11g0229400	4	Yes	Similar to NBS-LRR protein (Fragment)
				Os11g0229500	2	Yes	Similar to NBS-LRR protein (Fragment)
				Os11g0229600	3	Yes	Hypothetical gene
				Os11g0229700	3	Yes	Similar to NBS-LRR-like protein
				Os11g0230400	2	Yes	Protease inhibitor I4, serpin domain containing protein
				Os11g0230700	2	Yes	Serpin-Z6B
				Os11g0231200	3	Yes	Putative serpin-Z6C
				Os11g0231400	3	Yes	Protein of unknown function DUF295 family protein
				Os11g0231600	3	Yes	Cyclin-like F-box domain containing protein
				Os11g0231800	3	Yes	Similar to Serpin (Serine protease inhibitor)
				Os11g0232000	3	Yes	Putative serpin-Z5
				Os11g0232100	3	Yes	Protein kinase, core domain containing protein
				Os11g0232400	2	Yes	Conserved hypothetical protein
RDR	qRDR11-2	Chr11__16080462	120.09	Os11g0467632	2	No	Similar to Aminotransferase-like
				Os11g0467966	0		Hypothetical protein
RDR	qRDR11-3	Chr11__22562237	140.11	Os11g0591000	4	No	Similar to NB-ARC domain containing protein
				Os11g0591100	5	No	NAD(P)-binding domain containing protein
				Os11g0591200	0		Similar to 3-ketoacyl-CoA synthase
				Os11g0591300	4	Yes	Hypothetical protein
				Os11g0591400	2	Yes	Conserved hypothetical protein
				Os11g0591550	2	Yes	ThiJ/PfpI domain containing protein
				Os11g0591700	2	Yes	Similar to Pathogenesis-related protein
				Os11g0591800	0		Barwin domain containing protein
				Os11g0592000	3	Yes	Similar to Barwin
				Os11g0592100	2	Yes	Similar to Barwin
				Os11g0592200	0		Similar to Chitin-binding allergen Bra r 2 (Fragments)
				Os11g0592300	3	Yes	Glycosyl transferase, family 8 protein
				Os11g0592350	0		Photosystem II reaction center protein K
				Os11g0592375	0		Hypothetical protein
				Os11g0592400	2	No	Similar to CRS1/YhbY domain containing protein, expressed
				Os11g0592500	3	Yes	Similar to NB-ARC domain containing protein, expressed
				Os11g0592550	3	Yes	Hypothetical protein
				Os11g0592600	0		Targeting for Xklp2 family protein
				Os11g0592700	4	Yes	GTP1/OBG domain containing protein
				Os11g0592800	2	Yes	Similar to CDK5RAP1-like protein
				Os11g0592850	0		Non-protein coding transcript
				Os11g0592900	3	Yes	Thioredoxin domain 2 containing protein
				Os11g0593000	2	Yes	Phosphoesterase family protein
				Os11g0593100	3	Yes	Protein of unknown function DUF295 family protein
RLR	qRLR7-1	Chr7__13021336	134.02	Os07g0412100	0		Similar to Granule-bound starch synthase Ib, chloroplast precursor (EC 2.4.1.21) (Fragment)
				Os07g0412400	0		Similar to Adenylate kinase isoenzyme 6 (EC 2.7.4.3) (ATP-AMP transphosphorylase 6)
				Os07g0413300	0		Protein of unknown function DUF1409 domain containing protein
				Os07g0413700	0		Similar to Poly(ADP)-ribose polymerase (EC 2.4.2.30)
				Os07g0413800	0		Conserved hypothetical protein
				Os07g0414000	3	No	Transferase domain containing protein
RLR	qRLR7-2	Chr7__16885362	198.01	Os07g0470300	0		Similar to 60S acidic ribosomal protein P2A
				Os07g0470400	2	No	Conserved hypothetical protein
				Os07g0470700	0		PAP fibrillin family protein
				Os07g0470800	0		Hypothetical conserved gene
				Os07g0471000	0		Endoplasmic reticulum (ER) stress sensor, Transducer of ER stress, ER stress respons
				Os07g0471050	0		Hypothetical gene
				Os07g0471100	0		SET domain containing protein
				Os07g0471200	0		Hypothetical protein
				Os07g0471300	2	Yes	Similar to Protein argonaute 18
				Os07g0471683	0		Hypothetical conserved gene
				Os07g0471900	0		Helix-loop-helix DNA-binding domain containing protein
				Os07g0472100	0		Hypothetical conserved gene
				Os07g0472200	0		Similar to Zinc-finger protein Lsd1
				Os07g0472300	2	Yes	Conserved hypothetical protein
				Os07g0472400	2	Yes	Serine/threonine protein kinase-related domain containing protein
				Os07g0472500	0		Similar to Myosin heavy chain-like protein (Fragment)
RLR	qRLR9-1	Chr9__8102647	136.13	Os09g0307800	2	Yes	SET domain-containing histone methyltransferase, H3 lysine 36 (H3K36) methylation, Flowering promotio
				Os09g0308600	2	No	Non-protein coding transcript
				Os09g0308900	0		Phosphatidic acid phosphatase type 2/haloperoxidase domain containing protein
RLR	qRLR9-2	Chr9__10107586	155.44	Os09g0333000	0		ABC transporter-like domain containing protein
				Os09g0333500	0		ABC transporter-like domain containing protein
				Os09g0333600	0		Similar to PDR-like ABC transporter (PDR4 ABC transporter)
				Os09g0334050	0		Hypothetical gene
				Os09g0334500	0		WRKY transcription factor, Tolerance to phosphate starvation, Regulator of Fe starvation and cold stres
				Os09g0334600	0		Similar to Cytochrome b5
				Os09g0334800	4	No	Similar to protein kinase
				Os09g0334900	2	No	Ankyrin repeat domain containing protein
RLR	qRLR11	Chr11__26594831	199.76	Os11g0660300	0		WD40 repeat-like domain containing protein
				Os11g0660400	3	No	Hypothetical protein
				Os11g0660500	2	Yes	Translationally controlled tumor protein, Mercury toleranc
				Os11g0660700	0		Conserved hypothetical protein
				Os11g0661000	0		Pentatricopeptide repeat domain containing protein
				Os11g0661101	2	No	Conserved hypothetical protein
				Os11g0661200	2	No	Heat shock protein DnaJ, N-terminal domain containing protein
				Os11g0661300	2	No	Similar to ADP/ATP translocase-like protein
				Os11g0661350	2	No	Non-protein coding transcript
				Os11g0661400	3	No	ATPase, AAA-type, core domain containing protein
				Os11g0661600	2	No	Similar to Peroxidase (EC 1.11.1.7)
				Os11g0661700	2	No	Hypothetical protein
				Os11g0661800	2	No	Concanavalin A-like lectin/glucanase domain containing protein
				Os11g0661900	2	No	Conserved hypothetical protein
				Os11g0662100	0		Hypothetical conserved gene
				Os11g0662950	0		Hypothetical gene
				Os11g0663100	0		Hypothetical conserved gene
RLR	qRLR12-1	Chr12__8671459	100.07	Os12g0254201	2	No	Hypothetical conserved gene
				Os12g0254400	0		Hypothetical protein
				Os12g0254601	2	No	Hypothetical gene
				Os12g0254700	5	No	Similar to H-ATPase
				Os12g0254825	0		Conserved hypothetical protein
RLR	qRLR12-2	Chr12__9045628	339.8	Os12g0257500	2	No	Conserved hypothetical protein
				Os12g0257600	3	No	Similar to Laccase-25
				Os12g0257900	0		Similar to Receptor-like kinase
				Os12g0258200	2	No	Similar to ADL257Cp
				Os12g0258700	0		Cupredoxin domain containing protein
				Os12g0259800	2	No	Similar to Laccase-25
				ENSRNA049464877	0		microRNA MIR2907
				Os12g0260500	0		Similar to Oxidoreductase, short chain dehydrogenase/reductase family protein, expressed
				Os12g0261250	0		Conserved hypothetical protein
				Os12g0261300	3	No	Conserved hypothetical protein
				Os12g0261450	0		Non-protein coding transcript
				Os12g0261575	0		Hypothetical protein
Note: Yes: phenotypic differences are significant. No: phenotypic differences are not significant. LRD: root diameter under low-nitrogen treatment. HRD: root diameter under high-nitrogen treatment. LRL: root length under low-nitrogen treatment. HRL: root length under high-nitrogen treatment. RDR: relative value of root diameter under low and high nitrogen treatments. RLR: relative value of root l…
