# Supplementary material for: Mapping of Candidate Genes in Response to Low Nitrogen in Rice Seedlings
Source: Rice (N Y). 2022 Oct 15;15:51. doi: 10.1186/s12284-022-00597-x (PMC9569405; doi:10.1186/s12284-022-00597-x)
Supplement: Supplementary file 6 — Additional file 6: Table S5. Summary of RNA-seq data. [file 12284_2022_597_MOESM6_ESM.xlsx]

## Sheet: Sheet1
Table S5. Summary of RNA-seq data.
Sample	Raw Reads	Clean Reads	Clean Bases	Error	Q20	Q30	GC Content
	(Million)	(Million)	(G)	(%)	(%)	(%)	(%)
L71-7d-1	66270998	62046118	9.31	0.03	97.26	91.57	51.73
L71-7d-2	59522554	54347822	8.15	0.03	97.4	92.02	52.52
L71-7d-3	65338138	60638972	9.1	0.03	97.24	91.49	52
H71-7d-1	91827216	87573552	13.14	0.03	97.19	91.31	51.4
H71-7d-2	65289552	62291048	9.34	0.03	97.5	92.23	51.57
H71-7d-3	66039032	61664432	9.25	0.03	97.38	91.91	52.25
L284-7d-1	62659262	59150858	8.87	0.03	97.38	91.93	51.65
L284-7d-2	78045892	73044936	10.96	0.03	97.29	91.65	52.33
L284-7d-3	69633752	65330638	9.8	0.03	97.27	91.58	51.92
H284-7d-1	57022316	52619758	7.89	0.03	97.35	91.83	50.99
H284-7d-2	56910962	53440800	8.02	0.03	97.8	93.34	50.16
H284-7d-3	45703440	43578752	6.54	0.03	97.57	92.5	50.46
Note: L71-7d: The samples of Longjing 31 treated under low-nitrogen treatment for 7 days. H71-7d: The samples of Longjing 31 treated under high-nitrogen treatment for 7 days. L284-7d: The samples of Songjing 10 treated under low-nitrogen treatment for 7 days. H284-7d: The samples of Songjing 10 treated under high-nitrogen treatment for 7 days.
