# Supplementary material for: Mapping of Candidate Genes in Response to Low Nitrogen in Rice Seedlings
Source: Rice (N Y). 2022 Oct 15;15:51. doi: 10.1186/s12284-022-00597-x (PMC9569405; doi:10.1186/s12284-022-00597-x)
Supplement: Supplementary file 7 — Additional file 7: Table S6. RNA-seq data of the 14 differential expressed genes associated with nitrogen utilization. [file 12284_2022_597_MOESM7_ESM.xlsx]

## Sheet: Sheet1
Table S6. RNA-seq data of the 14 differential expressed genes associated with nitrogen utilization.
Types	ID	Log2FC	P value	Padj	Regulated	Known genes	Swissprot
peptide transporter	Os04g0597800	-2.46089	9.28835e-32	5.74763e-30	down	OsPTR6 (Fan et al, 2014)	PTR2_ARATH RecName: Full=Protein NRT1/ PTR FAMILY 8.3; Short=AtNPF8.3; AltName: Full=Histidine-transporting protein; AltName: Full=Peptide transporter PTR2;
	Os05g0430900	-1.1746	0.000178881	0.001187	down		PTR9_ARATH RecName: Full=Protein NRT1/ PTR FAMILY 5.10; Short=AtNPF5.10;
	Os04g0441800	-1.1946	7.60904e-11	1.2832e-09	down		PTR15_ARATH RecName: Full=Protein NRT1/ PTR FAMILY 4.4; Short=AtNPF4.4; AltName: Full=Nitrate transporter 1.13;
	Os10g0109900	1.16135	6.80896e-05	0.00190238	up		PTR17_ARATH RecName: Full=Protein NRT1/ PTR FAMILY 8.5; Short=AtNPF8.5; AltName: Full=Peptide transporter PTR6;
	Os10g0112500	1.58356	0.000487181	0.00874635	up		PTR2_ARATH RecName: Full=Protein NRT1/ PTR FAMILY 8.3; Short=AtNPF8.3; AltName: Full=Histidine-transporting protein; AltName: Full=Peptide transporter PTR2;
nitrate reductase	Os08g0468100	1.22968	0.00398852	0.0415217	up		NIA1_ORYSJ RecName: Full=Nitrate reductase [NADH] 1; Short=NR1; EC=1.7.1.1;
nitrate transporter	Os01g0748950	-2.97994	3.56977e-29	1.97701e-27	down	OsNPF4.5 (Wang et al, 2020b)	PTR19_ARATH RecName: Full=Protein NRT1/ PTR FAMILY 4.6; Short=AtNPF4.6; AltName: Full=Nitrate transporter 1.2; AltName: Full=Nitrate transporter NTL1; AltName: Full=Protein ABA-IMPORTING TRANSPORTER 1;
	Os02g0112100	-3.32695	0.0112216	0.0453969	down	OsNRT2.1 (Feng et al, 2011a)	NRT21_ORYSJ RecName: Full=High-affinity nitrate transporter 2.1; Short=OsNRT2.1;
	Os02g0112600	-3.74872	0.00575132	0.0257843	down	OsNRT2.2 (Feng et al, 2011b)	NRT21_ORYSJ RecName: Full=High-affinity nitrate transporter 2.1; Short=OsNRT2.1;
POT family protein	Os04g0691400	-1.10126	8.02815e-13	1.63272e-11	down		PTR23_ARATH RecName: Full=Protein NRT1/ PTR FAMILY 5.13; Short=AtNPF5.13; AltName: Full=Nitrate transporter 1.16;
	Os04g0691366	-3.42163	1.47681e-05	0.000123094	down		PTR9_ARATH RecName: Full=Protein NRT1/ PTR FAMILY 5.10; Short=AtNPF5.10;
proton-dependent oligopeptide transport	Os04g0660900	-3.15617	0.000901861	0.00506661	down		PTR21_ARATH RecName: Full=Protein NRT1/ PTR FAMILY 2.13; Short=AtNPF2.13; AltName: Full=Nitrate transporter 1.7;
Ammonium transporter	Os02g0620500	1.43513	2.53757e-09	4.24246e-07	up	OsAMT1;3 (Konishi and Ma, 2021)	AMT13_ORYSJ RecName: Full=Ammonium transporter 1 member 3; Short=OsAMT1;3;
NADH-glutamate synthase	Os05g0555600	3.83111	6.00327e-38	1.24454e-33	up	OsNADH-GOGAT2 (Tamura et al, 2011)	GLT2_ORYSJ RecName: Full=Glutamate synthase 2 [NADH], chloroplastic; EC=1.4.1.14; AltName: Full=NADH-dependent glutamate synthase 2; Short=NADH-GOGAT 2; Flags: Precursor;
