# Supplementary material for: Mapping of Candidate Genes in Response to Low Nitrogen in Rice Seedlings
Source: Rice (N Y). 2022 Oct 15;15:51. doi: 10.1186/s12284-022-00597-x (PMC9569405; doi:10.1186/s12284-022-00597-x)
Supplement: Supplementary file 8 — Additional file 8: Table S7. RNA-seq data of 58 genes. [file 12284_2022_597_MOESM8_ESM.xlsx]

## Sheet: Sheet1
Table S7. RNA-seq data for 58 genes.
ID	Annotation	Haplotype No.	L71-7d-1_fpkm	L71-7d-2_fpkm	L71-7d-3_fpkm	H71-7d-1_fpkm	H71-7d-2_fpkm	H71-7d-3_fpkm	L284-7d-1_fpkm	L284-7d-2_fpkm	L284-7d-3_fpkm	H284-7d-1_fpkm	H284-7d-2_fpkm	H284-7d-3_fpkm	H71-7d_vs_L71-7d.log2FoldChange	H71-7d_vs_L71-7d.pvalue	H71-7d_vs_L71-7d.padj	H71-7d_vs_L71-7d.regulated	H284-7d_vs_L284-7d.log2FoldChange	H284-7d_vs_L284-7d.pvalue	H284-7d_vs_L284-7d.padj	H284-7d_vs_L284-7d.regulated	chr	start	end	strand	gene_name	KEGG	KEGG pathway	NR	Swissprot	KOG	GO	Pfam	TF-Family	TF-Category	TF-Classification
Os01g0629500	Conserved hypothetical protein	2	0.18	0.1	0	0.06	0.18	0.17	0.36	0.44	0.08	0	0.73	0.76									chr01	25140681	25141680	+	Os01t0629500-00	--	--	BAD68059.1	--	--	--	--	--	--	--
Os01g0669100	S-domain receptor-like kinase, OsPR1b-interacting factor, Resistance protein, Grain yield, Disease resistanc	4	0	0.05	0	0	0.07	0	0	0.04	0	0	0	0									chr01	27417284	27420084	-	Os01t0669100-01	K13430 serine/threonine-protein kinase PBS1 [EC:2.7.11.1] | (RefSeq) serine/threonine-protein kinase PBS1 (A)	ko04626: Plant-pathogen interaction	XP_015630839.1	KPRO_MAIZE RecName: Full=Putative receptor protein kinase ZmPK1; EC=2.7.11.1; Flags: Precursor;	At1g34300	GO:0016021,integral component of membrane; GO:0005524,ATP binding; GO:0106310,NA; GO:0106311,NA; GO:0048544,recognition of pollen; GO:0000166,nucleotide binding; GO:0003674,molecular_function; GO:0005488,binding; GO:0008144,drug binding; GO:0017076,purine nucleotide binding; GO:0030554,adenyl nucleotide binding; GO:0032553,ribonucleotide binding; GO:0032555,purine ribonucleotide binding; GO:00325…	PF00069.25:Protein kinase domain	--	--	--
Os01g0670200	Non-protein coding transcript	3	0.21	0.37	0.46	0.41	0.04	0.2	0.25	0.2	0.15	0.66	0.24	0.6									chr01	27482811	27486797	+	Os01t0670200-01	--	--	EAZ13038.1	KPRO_MAIZE RecName: Full=Putative receptor protein kinase ZmPK1; EC=2.7.11.1; Flags: Precursor;	At1g61500	GO:0016021,integral component of membrane; GO:0005524,ATP binding; GO:0106310,NA; GO:0106311,NA; GO:0048544,recognition of pollen; GO:0000166,nucleotide binding; GO:0003674,molecular_function; GO:0005488,binding; GO:0008144,drug binding; GO:0017076,purine nucleotide binding; GO:0030554,adenyl nucleotide binding; GO:0032553,ribonucleotide binding; GO:0032555,purine ribonucleotide binding; GO:00325…	PF01453.24:D-mannose binding lectin	--	--	--
Os04g0453950	Similar to zinc finger, C3HC4 type family protein	5	0	0	0	0	0.2	0	0	0	0	0	0.11	0									chr04	22650547	22651335	-	Os04t0453950-00	--	--	BAS89489.1	--	--	GO:0016021,integral component of membrane; GO:0016567,protein ubiquitination; GO:0008152,metabolic process; GO:0006464,cellular protein modification process; GO:0006807,nitrogen compound metabolic process; GO:0008150,biological_process; GO:0009987,cellular process; GO:0019538,protein metabolic process; GO:0032446,protein modification by small protein conjugation; GO:0036211,protein modification p…	--	--	--	--
Os04g0454250	Hypothetical protein	3	0	0	0	0	0	0	0	0.05	0	0	0	0									chr04	22746747	22747784	-	Os04t0454250-00	K24193 MFS transporter, SP family, sugar:H+ symporter | (RefSeq) sugar transport protein 5 (A)	--	XP_015634092.1	MST1_ORYSJ RecName: Full=Sugar transport protein MST1 {ECO:0000305}; AltName: Full=Monosaccharide transporter 1 {ECO:0000303|PubMed:11038054}; Short=OsMST1 {ECO:0000303|PubMed:11038054}; AltName: Full=Sugar:proton symporter MST1 {ECO:0000305};	At1g34580	GO:0016021,integral component of membrane; GO:0015293,symporter activity; GO:0008643,carbohydrate transport; GO:0003674,molecular_function; GO:0005215,transporter activity; GO:0022857,transmembrane transporter activity; GO:0015291,secondary active transmembrane transporter activity; GO:0022804,active transmembrane transporter activity; GO:0006810,transport; GO:0008150,biological_process; GO:00511…	PF00083.24:Sugar (and other) transporter	--	--	--
Os04g0455200	Similar to OSIGBa0093K19.7 protein	3	0	0.27	0	0	0.37	0.23	0	0	0	0	0	0									chr04	22782808	22783859	+	Os04t0455200-00	K24193 MFS transporter, SP family, sugar:H+ symporter | (RefSeq) sugar transport protein 5 (A)	--	BAS89495.1	MST1_ORYSJ RecName: Full=Sugar transport protein MST1 {ECO:0000305}; AltName: Full=Monosaccharide transporter 1 {ECO:0000303|PubMed:11038054}; Short=OsMST1 {ECO:0000303|PubMed:11038054}; AltName: Full=Sugar:proton symporter MST1 {ECO:0000305};	At3g19930	GO:0016021,integral component of membrane; GO:0015293,symporter activity; GO:0008643,carbohydrate transport; GO:0003674,molecular_function; GO:0005215,transporter activity; GO:0022857,transmembrane transporter activity; GO:0015291,secondary active transmembrane transporter activity; GO:0022804,active transmembrane transporter activity; GO:0006810,transport; GO:0008150,biological_process; GO:00511…	PF00083.24:Sugar (and other) transporter	--	--	--
Os05g0205000	Similar to NOD26-like membrane integral protein ZmNIP1-1	2	27.47	21.04	25.08	49.77	39.6	45.77	21	17.66	15.79	21.49	19.55	32.86	-0.993618	1.5265e-10	2.49979e-09	false	-0.365214	0.126763	0.376393	false	chr05	6539979	6540536	-	Os05t0205000-01	K09874 aquaporin NIP | (RefSeq) aquaporin NIP1-3 (A)	--	BAF16807.1	NIP13_ORYSJ RecName: Full=Aquaporin NIP1-3; AltName: Full=NOD26-like intrinsic protein 1-3; AltName: Full=OsNIP1;3;	At5g37820	GO:0016021,integral component of membrane; GO:0015267,channel activity; GO:0003674,molecular_function; GO:0005215,transporter activity; GO:0022857,transmembrane transporter activity; GO:0022803,passive transmembrane transporter activity; GO:0005575,cellular_component; GO:0016020,membrane; GO:0031224,intrinsic component of membrane; GO:0044425,membrane part	PF00230.20:Major intrinsic protein	--	--	--
Os05g0205050	Isoform 2 of Aquaporin NIP1-3	2	11.98	11.48	14.06	20.25	14.29	16.69	10.71	10.17	8.36	3.2	2.85	9.53	-0.565606	0.00401346	0.0188756	false	1.00456	0.0180295	0.117463	false	chr05	6543376	6544643	-	Os05t0205050-00	K09874 aquaporin NIP | (RefSeq) aquaporin NIP1-3 (A)	--	BAS92746.1	NIP13_ORYSJ RecName: Full=Aquaporin NIP1-3; AltName: Full=NOD26-like intrinsic protein 1-3; AltName: Full=OsNIP1;3;	At4g18910	GO:0016021,integral component of membrane; GO:0015267,channel activity; GO:0003674,molecular_function; GO:0005215,transporter activity; GO:0022857,transmembrane transporter activity; GO:0022803,passive transmembrane transporter activity; GO:0005575,cellular_component; GO:0016020,membrane; GO:0031224,intrinsic component of membrane; GO:0044425,membrane part	PF00230.20:Major intrinsic protein	--	--	--
Os05g0206200	Similar to Myb-like DNA-binding domain containing protein	2	0.84	0.76	0.89	1.24	1.53	0.71	5.39	4.13	4.32	4.56	6.83	5.7	-0.599298	0.157225	0.344288	false	-0.235649	0.321801	0.60172	false	chr05	6590736	6595036	+	Os05t0206200-01	--	--	AAV44146.1	--	--	--	--	--	--	--
Os07g0471300	Similar to Protein argonaute 18	2	6.53	6.14	7.09	13.31	14.23	13.99	1.74	2.26	2.47	1.07	0.76	7.01	-1.18768	4.68998e-20	1.60992e-18	down	-0.351206	0.711347	0.869846	false	chr07	16893630	16900204	+	Os07t0471300-01	K11593 eukaryotic translation initiation factor 2C | (RefSeq) protein argonaute 18 (A)	--	XP_015644916.1	AGO18_ORYSJ RecName: Full=Protein argonaute 18; Short=OsAGO18;	At1g48410	GO:0003676,nucleic acid binding; GO:0031047,gene silencing by RNA; GO:0003674,molecular_function; GO:0005488,binding; GO:0097159,organic cyclic compound binding; GO:1901363,heterocyclic compound binding; GO:0008152,metabolic process; GO:0008150,biological_process; GO:0009892,negative regulation of metabolic process; GO:0009987,cellular process; GO:0010467,gene expression; GO:0010468,regulation of…	PF02171.17:Piwi domain	--	--	--
Os07g0472300	Conserved hypothetical protein	2	0.02	0.06	0.05	0.05	0	0.05	0	0.12	0.11	0	0.06	0.04									chr07	16955691	16960436	-	Os07t0472300-01	--	--	EEE67145.1	--	At5g17910	GO:0016021,integral component of membrane; GO:0005575,cellular_component; GO:0016020,membrane; GO:0031224,intrinsic component of membrane; GO:0044425,membrane part	--	--	--	--
Os07g0472400	Serine/threonine protein kinase-related domain containing protein	2	21.98	22.41	25.45	33.29	27.8	26.5	28.85	28.59	30.19	28.79	31.65	29.69	-0.44011	0.000774833	0.00442095	false	0.0298558	0.793506	0.912783	false	chr07	16966933	16969895	+	Os07t0472400-01	K08832 serine/threonine-protein kinase SRPK3 [EC:2.7.11.1] | (RefSeq) SRSF protein kinase 2 (A)	--	BAF21527.1	AFC3_ARATH RecName: Full=Serine/threonine-protein kinase AFC3; EC=2.7.12.1;	At4g35500	GO:0005524,ATP binding; GO:0106310,NA; GO:0004674,protein serine/threonine kinase activity; GO:0004712,protein serine/threonine/tyrosine kinase activity; GO:0106311,NA; GO:0004714,transmembrane receptor protein tyrosine kinase activity; GO:0046777,protein autophosphorylation; GO:0000166,nucleotide binding; GO:0003674,molecular_function; GO:0005488,binding; GO:0008144,drug binding; GO:0017076,puri…	PF00069.25:Protein kinase domain	--	--	--
Os08g0136366	Hypothetical gene	2
Os09g0307800	SET domain-containing histone methyltransferase, H3 lysine 36 (H3K36) methylation, Flowering promotio	2	0	0	0	0.03	0	0	0	0	0	0	0	0	0.0276332	0.957761	0.981446	false	-0.137132	0.773627	1	false	chr09	8039179	8046871	-	Os09t0307800-02	K22748 [histone H3]-lysine4 N-trimethyltransferase ATXR3 [EC:2.1.1.354] | (RefSeq) histone-lysine N-methyltransferase ATXR3 (A)	ko00310: Lysine degradation; ko01100: Metabolic pathways	EEE69417.1	ASHH3_ARATH RecName: Full=Histone-lysine N-methyltransferase ASHH3; EC=2.1.1.-; AltName: Full=ASH1 homolog 3; AltName: Full=Protein SET DOMAIN GROUP 7;	At2g44150	GO:0000785,chromatin; GO:0000775,chromosome, centromeric region; GO:0005783,endoplasmic reticulum; GO:0005634,nucleus; GO:0009506,plasmodesma; GO:0046975,histone methyltransferase activity (H3-K36 specific); GO:0016279,protein-lysine N-methyltransferase activity; GO:0006355,regulation of transcription, DNA-templated; GO:0003674,molecular_function; GO:0003824,catalytic activity; GO:0008168,methylt…	PF00856.28:SET domain	SET	TR	SET
Os10g0195100	Hypothetical conserved gene	2	15.84	15.51	14.17	13.35	14.23	14.49	28.38	22.2	25.91	27.32	32.18	29.82	-0.00259856	0.98452	0.992821	false	-0.156954	0.228972	0.508714	false	chr10	6583644	6586293	-	Os10t0195100-00	--	--	BAT10207.1	--	At2g12220	--	PF03017.14:TNP1/EN/SPM transposase	--	--	--
Os11g0229300	Similar to NBS-LRR-like protein	3	0.23	0.07	0.2	0.63	0.85	0.71	0.13	0.41	0.27	0.11	0.46	0.57	-2.23654	0.000145153	0.000986315	down					chr11	6872016	6877424	+	Os11t0229300-00	K13457 disease resistance protein RPM1 | (RefSeq) disease resistance protein RPM1 isoform X1 (A)	ko04626: Plant-pathogen interaction	BAT13317.1	RPM1_ARATH RecName: Full=Disease resistance protein RPM1; AltName: Full=Resistance to Pseudomonas syringae protein 3;	At3g07040	GO:0012505,endomembrane system; GO:0019897,extrinsic component of plasma membrane; GO:0005886,plasma membrane; GO:0043531,ADP binding; GO:0005524,ATP binding; GO:0000166,nucleotide binding; GO:0009626,plant-type hypersensitive response; GO:0003674,molecular_function; GO:0005488,binding; GO:0017076,purine nucleotide binding; GO:0030554,adenyl nucleotide binding; GO:0032553,ribonucleotide binding; …	PF18052.1:Rx N-terminal domain	--	--	--
Os11g0229333	Hypothetical gene	2	0.46	0.41	0.26	0.72	1.24	1	0.55	0.88	0.64	0.53	0.61	0.82	-1.50301	0.000383393	0.00235434	down	0.166199	0.715213	0.87206	false	chr11	6871951	6878271	-	Os11t0229333-00	K13457 disease resistance protein RPM1 | (RefSeq) disease resistance protein RPM1 isoform X1 (A)	ko04626: Plant-pathogen interaction	XP_015616849.1	RPM1_ARATH RecName: Full=Disease resistance protein RPM1; AltName: Full=Resistance to Pseudomonas syringae protein 3;	At3g07040	GO:0012505,endomembrane system; GO:0019897,extrinsic component of plasma membrane; GO:0005886,plasma membrane; GO:0043531,ADP binding; GO:0005524,ATP binding; GO:0000166,nucleotide binding; GO:0009626,plant-type hypersensitive response; GO:0003674,molecular_function; GO:0005488,binding; GO:0017076,purine nucleotide binding; GO:0030554,adenyl nucleotide binding; GO:0032553,ribonucleotide binding; …	PF00931.22:NB-ARC domain	--	--	--
Os11g0229400	Similar to NBS-LRR protein (Fragment)	4	10.39	12.08	10.81	29.07	31.79	33.2	10.79	11.67	10.95	7.82	7.57	12.6	-1.61544	1.81249e-34	1.24434e-32	down	0.334677	0.0985393	0.33059	false	chr11	6878726	6884768	+	Os11t0229400-01	K13457 disease resistance protein RPM1 | (RefSeq) disease resistance protein RPM1 isoform X1 (A)	ko04626: Plant-pathogen interaction	XP_015616846.1	RPM1_ARATH RecName: Full=Disease resistance protein RPM1; AltName: Full=Resistance to Pseudomonas syringae protein 3;	At3g07040	GO:0012505,endomembrane system; GO:0019897,extrinsic component of plasma membrane; GO:0005886,plasma membrane; GO:0043531,ADP binding; GO:0005524,ATP binding; GO:0000166,nucleotide binding; GO:0009626,plant-type hypersensitive response; GO:0003674,molecular_function; GO:0005488,binding; GO:0017076,purine nucleotide binding; GO:0030554,adenyl nucleotide binding; GO:0032553,ribonucleotide binding; …	PF00931.22:NB-ARC domain	--	--	--
Os11g0229500	Similar to NBS-LRR protein (Fragment)	2	0.02	0	0	0	0	0.02	0.09	0.26	0.14	0.46	0.1	0.27					-0.322401	0.353738	0.630509	false	chr11	6891118	6897206	-	Os11t0229600-02	K13457 disease resistance protein RPM1 | (RefSeq) disease resistance protein RPM1 isoform X1 (A)	ko04626: Plant-pathogen interaction	XP_015617634.1	RPM1_ARATH RecName: Full=Disease resistance protein RPM1; AltName: Full=Resistance to Pseudomonas syringae protein 3;	At3g07040	GO:0012505,endomembrane system; GO:0019897,extrinsic component of plasma membrane; GO:0005886,plasma membrane; GO:0043531,ADP binding; GO:0005524,ATP binding; GO:0000166,nucleotide binding; GO:0009626,plant-type hypersensitive response; GO:0003674,molecular_function; GO:0005488,binding; GO:0017076,purine nucleotide binding; GO:0030554,adenyl nucleotide binding; GO:0032553,ribonucleotide binding; …	PF00931.22:NB-ARC domain	--	--	--
Os11g0229600	Hypothetical gene	3	0.1	0.16	0.08	0.16	0.07	0.1	0.55	0.52	0.5	0.51	0.8	0.77					-0.322401	0.353738	0.630509	false	chr11	6891118	6897206	-	Os11t0229600-02	K13457 disease resistance protein RPM1 | (RefSeq) disease resistance protein RPM1 isoform X1 (A)	ko04626: Plant-pathogen interaction	XP_015617634.1	RPM1_ARATH RecName: Full=Disease resistance protein RPM1; AltName: Full=Resistance to Pseudomonas syringae protein 3;	At3g07040	GO:0012505,endomembrane system; GO:0019897,extrinsic component of plasma membrane; GO:0005886,plasma membrane; GO:0043531,ADP binding; GO:0005524,ATP binding; GO:0000166,nucleotide binding; GO:0009626,plant-type hypersensitive response; GO:0003674,molecular_function; GO:0005488,binding; GO:0017076,purine nucleotide binding; GO:0030554,adenyl nucleotide binding; GO:0032553,ribonucleotide binding; …	PF00931.22:NB-ARC domain	--	--	--
Os11g0229700	Similar to NBS-LRR-like protein	3	0.11	0	0	0.04	0	0.22	0	0	0	0	0.06	0									chr11	6897656	6898840	+	Os11t0229700-00	K13457 disease resistance protein RPM1 | (RefSeq) disease resistance protein RPM1 isoform X1 (A)	ko04626: Plant-pathogen interaction	BAT13323.1	RPM1_ARATH RecName: Full=Disease resistance protein RPM1; AltName: Full=Resistance to Pseudomonas syringae protein 3;	At3g07040	GO:0012505,endomembrane system; GO:0019897,extrinsic component of plasma membrane; GO:0005886,plasma membrane; GO:0043531,ADP binding; GO:0005524,ATP binding; GO:0000166,nucleotide binding; GO:0009626,plant-type hypersensitive response; GO:0003674,molecular_function; GO:0005488,binding; GO:0017076,purine nucleotide binding; GO:0030554,adenyl nucleotide binding; GO:0032553,ribonucleotide binding; …	PF12799.7:Leucine Rich repeats (2 copies)	--	--	--
Os11g0230400	Protease inhibitor I4, serpin domain containing protein	2	0.5	0.72	0.41	1.54	1.71	1.58	0.18	0.26	0.29	0.31	0.38	0.33	-1.68788	7.40313e-05	0.000536675	down					chr11	6925637	6927149	+	Os11t0230400-00	K13963 serpin B | (RefSeq) putative serpin-Z6A (A)	--	BAT13327.1	SPZ6A_ORYSJ RecName: Full=Putative serpin-Z6A; AltName: Full=OrysaZ6a;	At1g47710	GO:0005615,extracellular space; GO:0004867,serine-type endopeptidase inhibitor activity; GO:0010951,negative regulation of endopeptidase activity; GO:0003674,molecular_function; GO:0004857,enzyme inhibitor activity; GO:0004866,endopeptidase inhibitor activity; GO:0061135,endopeptidase regulator activity; GO:0098772,molecular function regulator; GO:0030414,peptidase inhibitor activity; GO:0030234,…	PF00079.20:Serpin (serine protease inhibitor)	--	--	--
Os11g0230700	Serpin-Z6B	2	0.11	0.18	0.05	0.27	0.68	0.32	0.6	0.85	0.6	0.93	0.64	1.88					-0.648647	0.281242	1	false	chr11	6940718	6942007	+	Os11t0230700-00	K13963 serpin B | (RefSeq) serpin-Z6B (A)	--	Q53Q32.2	SPZ6B_ORYSJ RecName: Full=Serpin-Z6B; AltName: Full=OrysaZ6b;	At1g47710	GO:0005615,extracellular space; GO:0004867,serine-type endopeptidase inhibitor activity; GO:0010951,negative regulation of endopeptidase activity; GO:0003674,molecular_function; GO:0004857,enzyme inhibitor activity; GO:0004866,endopeptidase inhibitor activity; GO:0061135,endopeptidase regulator activity; GO:0098772,molecular function regulator; GO:0030414,peptidase inhibitor activity; GO:0030234,…	PF00079.20:Serpin (serine protease inhibitor)	--	--	--
Os11g0231200	Putative serpin-Z6C	3	0.05	0	0	0	0	0	0	0	0	0	0	0.37									chr11	6963249	6964564	+	Os11t0231200-00	K13963 serpin B | (RefSeq) serpin-Z6B (A)	--	XP_015616180.1	SPZ6C_ORYSJ RecName: Full=Putative serpin-Z6C; AltName: Full=OrysaZ6c;	At1g47710	GO:0005615,extracellular space; GO:0004867,serine-type endopeptidase inhibitor activity; GO:0010951,negative regulation of endopeptidase activity; GO:0003674,molecular_function; GO:0004857,enzyme inhibitor activity; GO:0004866,endopeptidase inhibitor activity; GO:0061135,endopeptidase regulator activity; GO:0098772,molecular function regulator; GO:0030414,peptidase inhibitor activity; GO:0030234,…	PF00079.20:Serpin (serine protease inhibitor)	--	--	--
Os11g0231400	Protein of unknown function DUF295 family protein	3
Os11g0231600	Cyclin-like F-box domain containing protein	3	0	0	0	0	0	0	0.04	0.03	0.03	0	0	0									chr11	6975139	6977372	+	Os11t0231600-01	--	--	XP_015616644.1	FDL38_ARATH RecName: Full=F-box/FBD/LRR-repeat protein At5g56420;	At5g56420	--	PF00646.33:F-box domain	--	--	--
Os11g0231800	Similar to Serpin (Serine protease inhibitor)	3
Os11g0232000	Putative serpin-Z5	3	0	0	0.05	0.07	0.05	0.05	0.1	0.12	0.09	0	0	0									chr11	7005794	7007235	+	Os11t0232000-00	K13963 serpin B | (RefSeq) serpin-Z6B (A)	--	Q53MD3.1	SPZ5_ORYSJ RecName: Full=Putative serpin-Z5; AltName: Full=OrysaZ5;	At1g47710	GO:0005615,extracellular space; GO:0004867,serine-type endopeptidase inhibitor activity; GO:0010951,negative regulation of endopeptidase activity; GO:0003674,molecular_function; GO:0004857,enzyme inhibitor activity; GO:0004866,endopeptidase inhibitor activity; GO:0061135,endopeptidase regulator activity; GO:0098772,molecular function regulator; GO:0030414,peptidase inhibitor activity; GO:0030234,…	PF00079.20:Serpin (serine protease inhibitor)	--	--	--
Os11g0232100	Protein kinase, core domain containing protein	3	0.65	1.98	0.76	0.67	0.54	0.53	4.67	6.41	4.28	1.84	2.02	3.86	0.854114	0.0399344	0.126233	false	1.08326	0.000243754	0.00519348	up	chr11	7011654	7018706	-	Os11t0232100-01	K00924 kinase [EC:2.7.1.-] | (RefSeq) receptor-like protein kinase 5 (A)	--	EAY80442.1	CEPR2_ARATH RecName: Full=Receptor protein-tyrosine kinase CEPR2 {ECO:0000303|PubMed:25324386}; EC=2.7.10.1 {ECO:0000255|PROSITE-ProRule:PRU10027}; AltName: Full=Protein C-TERMINALLY ENCODED PEPTIDE RECEPTOR 2 {ECO:0000303|PubMed:25324386}; Flags: Precursor;	At1g72180	GO:0016021,integral component of membrane; GO:0005886,plasma membrane; GO:0005524,ATP binding; GO:0042277,peptide binding; GO:0017046,peptide hormone binding; GO:0001653,peptide receptor activity; GO:0004674,protein serine/threonine kinase activity; GO:0004714,transmembrane receptor protein tyrosine kinase activity; GO:1902025,nitrate import; GO:2000280,regulation of root development; GO:0048831,…	PF00069.25:Protein kinase domain	--	--	--
Os11g0232400	Conserved hypothetical protein	2
Os11g0591300	Hypothetical protein	4	2.48	3.3	2.55	1.21	0.74	1.93	7.9	29.14	28.06	3.5	2.58	5.9	0.984404	0.00548398	0.0247243	false	2.53553	0.000119242	0.00299275	up	chr11	22468593	22471382	+	Os11t0591300-00	K15397 3-ketoacyl-CoA synthase [EC:2.3.1.199] | (RefSeq) 3-ketoacyl-CoA synthase 20 (A)	ko00062: Fatty acid elongation; ko01100: Metabolic pathways; ko01110: Biosynthesis of secondary metabolites; ko04626: Plant-pathogen interaction	BAF28547.1	KCS20_ARATH RecName: Full=3-ketoacyl-CoA synthase 20 {ECO:0000303|PubMed:18465198}; Short=KCS-20 {ECO:0000303|PubMed:18465198}; EC=2.3.1.199 {ECO:0000305}; AltName: Full=Very long-chain fatty acid condensing enzyme 20 {ECO:0000303|PubMed:18465198}; Short=VLCFA condensing enzyme 20 {ECO:0000303|PubMed:18465198};	At5g43760	GO:0016021,integral component of membrane; GO:0102336,3-oxo-arachidoyl-CoA synthase activity; GO:0102337,3-oxo-cerotoyl-CoA synthase activity; GO:0102338,3-oxo-lignoceronyl-CoA synthase activity; GO:0009922,fatty acid elongase activity; GO:0102756,very-long-chain 3-ketoacyl-CoA synthase activity; GO:0006633,fatty acid biosynthetic process; GO:0009409,response to cold; GO:0009416,response to light…	PF08392.12:FAE1/Type III polyketide synthase-like protein	--	--	--
Os11g0591400	Conserved hypothetical protein	2	2.51	1.57	3.51	1.2	2.04	1.93	0.71	1.62	2.18	0.8	2.15	1.61	0.45544	0.384538	0.606732	false					chr11	22485140	22490224	-	Os11t0591400-01	K16277 E3 ubiquitin-protein ligase DRIP [EC:2.3.2.27] | (RefSeq) E3 ubiquitin protein ligase DRIP2 (A)	--	BAT14676.1	--	--	--	--	--	--	--
Os11g0591550	ThiJ/PfpI domain containing protein	2	1.72	2.37	1.92	0.55	0.7	1.23	3.09	2.84	2.63	2.18	1.47	1.38	1.18123	0.0274699	0.093893	false	0.821077	0.0771766	1	false	chr11	22491486	22492163	+	Os11t0591550-00	K18881 D-lactate dehydratase [EC:4.2.1.130] | (RefSeq) DJ-1 protein homolog E (A)	ko00620: Pyruvate metabolism; ko01100: Metabolic pathways	BAT14677.1	DJ1D_ARATH RecName: Full=Protein DJ-1 homolog D; Short=AtDJ1D; AltName: Full=Lactoylglutathione lyase DJ1D; EC=4.4.1.5;	At3g02720	GO:0005829,cytosol; GO:0019172,glyoxalase III activity; GO:0004462,lactoylglutathione lyase activity; GO:0003674,molecular_function; GO:0003824,catalytic activity; GO:0016829,lyase activity; GO:0016835,carbon-oxygen lyase activity; GO:0016836,hydro-lyase activity; GO:0016846,carbon-sulfur lyase activity; GO:0005622,intracellular; GO:0005575,cellular_component; GO:0005623,cell; GO:0005737,cytoplas…	PF01965.24:DJ-1/PfpI family	--	--	--
Os11g0591700	Similar to Pathogenesis-related protein	2	0.63	1.42	0.21	0.15	0	0.21	0.64	0.17	0.39	0	0.75	0.3									chr11	22494198	22495600	+	Os11t0591700-01	--	--	ABA94528.1	WIN1_SOLTU RecName: Full=Wound-induced protein WIN1; Flags: Precursor;	At3g04720	GO:0008061,chitin binding; GO:0004540,ribonuclease activity; GO:0042742,defense response to bacterium; GO:0050832,defense response to fungus; GO:0003674,molecular_function; GO:0005488,binding; GO:0008144,drug binding; GO:0097367,carbohydrate derivative binding; GO:0003824,catalytic activity; GO:0004518,nuclease activity; GO:0016787,hydrolase activity; GO:0016788,hydrolase activity, acting on este…	PF00967.17:Barwin family	--	--	--
Os11g0592000	Similar to Pathogenesis-related protein	3	10.53	4.81	7.45	3.32	4.73	4.22	3.61	3.39	4.49	2.29	1.76	6.3	0.778012	0.0117285	0.0470622	false	0.245739	0.611947	0.817529	false	chr11	22502008	22502923	+	Os11t0592000-01	--	--	XP_015615550.1	BARW_HORVU RecName: Full=Barwin;	At3g04720	GO:0030246,carbohydrate binding; GO:0004540,ribonuclease activity; GO:0042742,defense response to bacterium; GO:0050832,defense response to fungus; GO:0003674,molecular_function; GO:0005488,binding; GO:0003824,catalytic activity; GO:0004518,nuclease activity; GO:0016787,hydrolase activity; GO:0016788,hydrolase activity, acting on ester bonds; GO:0140098,catalytic activity, acting on RNA; GO:00069…	PF00967.17:Barwin family	--	--	--
Os11g0592100	Similar to Pathogenesis-related protein	2	45.54	45.44	50.21	28.93	48.88	63.75	13.45	14.24	20.88	5.27	1.58	10	-0.126621	0.586924	0.772917	false	1.61312	0.000497455	0.00887498	up	chr11	22505993	22507412	+	Os11t0592100-01	--	--	XP_015615476.1	BARW_HORVU RecName: Full=Barwin;	At3g04720	GO:0030246,carbohydrate binding; GO:0004540,ribonuclease activity; GO:0042742,defense response to bacterium; GO:0050832,defense response to fungus; GO:0003674,molecular_function; GO:0005488,binding; GO:0003824,catalytic activity; GO:0004518,nuclease activity; GO:0016787,hydrolase activity; GO:0016788,hydrolase activity, acting on ester bonds; GO:0140098,catalytic activity, acting on RNA; GO:00069…	PF00967.17:Barwin family	--	--	--
Os11g0592300	Glycosyl transferase, family 8 protein	3	3.67	2.69	3.74	4.22	4.7	3.45	10.54	9.61	9.16	9.71	10.63	10.09	-0.406238	0.093727	0.240385	false	0.0148772	0.929775	0.972289	false	chr11	22514191	22516597	-	Os11t0592300-01	K13648 alpha-1,4-galacturonosyltransferase [EC:2.4.1.43] | (RefSeq) probable galacturonosyltransferase 4 (A)	ko00520: Amino sugar and nucleotide sugar metabolism; ko01100: Metabolic pathways	BAF28554.1	GAUT5_ARATH RecName: Full=Probable galacturonosyltransferase 5; EC=2.4.1.-; AltName: Full=Like glycosyl transferase 5;	At1g06780	GO:0005794,Golgi apparatus; GO:0000139,Golgi membrane; GO:0016021,integral component of membrane; GO:0047262,polygalacturonate 4-alpha-galacturonosyltransferase activity; GO:0071555,cell wall organization; GO:0045489,pectin biosynthetic process; GO:0003674,molecular_function; GO:0003824,catalytic activity; GO:0008194,UDP-glycosyltransferase activity; GO:0016740,transferase activity; GO:0016757,tr…	PF01501.20:Glycosyl transferase family 8	--	--	--
Os11g0592500	Similar to NB-ARC domain containing protein, expressed	3	3.43	3.29	3.35	3.86	3.71	3.19	8.28	6.14	7.05	7.67	9.23	9.06	-0.210956	0.16012	0.349012	false	-0.207521	0.154977	0.417109	false	chr11	22533911	22540070	+	Os11t0592500-02	K01102 pyruvate dehydrogenase phosphatase [EC:3.1.3.43] | (RefSeq) probable protein phosphatase 2C 36 (A)	--	EEC76816.1	RGA5R_ORYSJ RecName: Full=Disease resistance protein RGA5 {ECO:0000305}; AltName: Full=Os11gRGA5 {ECO:0000312|EMBL:BAK39930.1}; AltName: Full=SasRGA5 {ECO:0000303|PubMed:21251109};	At3g17090	GO:0005737,cytoplasm; GO:0043531,ADP binding; GO:0005524,ATP binding; GO:0043621,protein self-association; GO:0042742,defense response to bacterium; GO:0002758,innate immune response-activating signal transduction; GO:0060548,negative regulation of cell death; GO:0009626,plant-type hypersensitive response; GO:0000166,nucleotide binding; GO:0003674,molecular_function; GO:0005488,binding; GO:001707…	--	--	--	--
Os11g0592550	Hypothetical protein	3
Os11g0592700	GTP1/OBG domain containing protein	4	4.48	4.77	4.69	3.58	2.8	3.25	5.25	4.85	5.29	4.85	6.04	5.97	0.415187	0.0403105	0.127301	false	-0.0578188	0.768776	0.900796	false	chr11	22555534	22560933	+	Os11t0592700-00	K03665 GTPase | (RefSeq) GTPase HflX (A)	--	XP_015615566.1	Y3725_ARATH RecName: Full=GTP-binding protein At3g49725, chloroplastic; Flags: Precursor;	At5g57960	GO:0009507,chloroplast; GO:0005737,cytoplasm; GO:0005525,GTP binding; GO:0046872,metal ion binding; GO:0043022,ribosome binding; GO:0000166,nucleotide binding; GO:0001882,nucleoside binding; GO:0001883,purine nucleoside binding; GO:0003674,molecular_function; GO:0005488,binding; GO:0017076,purine nucleotide binding; GO:0019001,guanyl nucleotide binding; GO:0032549,ribonucleoside binding; GO:00325…	PF13167.6:GTP-binding GTPase N-terminal	--	--	--
Os11g0592800	Similar to CDK5RAP1-like protein	2	6.21	5.07	6.28	4.49	4.26	4.9	6.23	4.4	6.38	7.93	7.7	6.82	0.248559	0.157665	0.344958	false	-0.341136	0.0897916	0.31301	false	chr11	22561645	22565343	-	Os11t0592800-01	K15865 threonylcarbamoyladenosine tRNA methylthiotransferase CDKAL1 [EC:2.8.4.5] | (RefSeq) threonylcarbamoyladenosine tRNA methylthiotransferase (A)	--	XP_015615154.1	CK5P1_ORYSJ RecName: Full=CDK5RAP1-like protein;	At4g36390	GO:0005829,cytosol; GO:0005739,mitochondrion; GO:0051539,4 iron, 4 sulfur cluster binding; GO:0046872,metal ion binding; GO:0035597,N6-isopentenyladenosine methylthiotransferase activity; GO:0045736,negative regulation of cyclin-dependent protein serine/threonine kinase activity; GO:0003674,molecular_function; GO:0005488,binding; GO:0048037,cofactor binding; GO:0051536,iron-sulfur cluster binding…	PF04055.21:Radical SAM superfamily	--	--	--
Os11g0592900	Thioredoxin domain 2 containing protein	3	2.77	2.68	2.71	1.49	1.61	1.06	9.17	8.97	9.12	7.3	10.22	8	0.854688	0.024624	0.0861947	false	0.166008	0.471529	0.722916	false	chr11	22566058	22568588	-	Os11t0592900-01	--	--	XP_015615440.1	--	At5g06430	--	PF00085.20:Thioredoxin	--	--	--
Os11g0593000	Phosphoesterase family protein	2	13.6	18.01	17.44	11.08	10.06	17.35	11.26	25.08	17.42	6.6	5.88	8.93	0.235243	0.269265	0.489755	false	1.41801	1.03568e-06	6.83781e-05	up	chr11	22569981	22576763	-	Os11t0593000-01	K01114 phospholipase C [EC:3.1.4.3] | (RefSeq) non-specific phospholipase C4 (A)	ko00562: Inositol phosphate metabolism; ko00564: Glycerophospholipid metabolism; ko00565: Ether lipid metabolism; ko01100: Metabolic pathways; ko01110: Biosynthesis of secondary metabolites	XP_015615438.1	NPC4_ARATH RecName: Full=Non-specific phospholipase C4; EC=3.1.4.3;	At3g03530	GO:0005886,plasma membrane; GO:0034480,phosphatidylcholine phospholipase C activity; GO:0004629,phospholipase C activity; GO:0009395,phospholipid catabolic process; GO:0003674,molecular_function; GO:0003824,catalytic activity; GO:0004620,phospholipase activity; GO:0008081,phosphoric diester hydrolase activity; GO:0016298,lipase activity; GO:0016787,hydrolase activity; GO:0016788,hydrolase activit…	PF04185.14:Phosphoesterase family	--	--	--
Os11g0593100	Protein of unknown function DUF295 family protein	3	0	0.1	0.04	0	0.04	0	0	0.11	0.16	0	0	0.06									chr11	22577889	22579413	+	Os11t0593100-01	--	--	XP_015615439.1	FB262_ARATH RecName: Full=F-box protein At5g25290;	At5g25290	--	PF03478.18:Protein of unknown function (DUF295)	--	--	--
Os11g0618300	Hypothetical conserved gene	2	10.88	8.5	11.74	37.61	34.21	26.28	4.53	3.99	2.5	3.29	4.31	8.37	-1.77034	1.10039e-27	5.62436e-26	down	-0.45181	0.194732	0.468891	false	chr11	24067050	24070308	-	Os11t0618300-01	K00924 kinase [EC:2.7.1.-] | (RefSeq) receptor protein kinase TMK1 (A)	--	XP_015615926.1	PUB51_ARATH RecName: Full=U-box domain-containing protein 51; AltName: Full=Plant U-box protein 51; Includes: RecName: Full=E3 ubiquitin ligase; EC=2.3.2.27; AltName: Full=RING-type E3 ubiquitin transferase {ECO:0000305}; Includes: RecName: Full=Serine/threonine-protein kinase; EC=2.7.11.-;	At5g61560	GO:0009507,chloroplast; GO:0005886,plasma membrane; GO:0005524,ATP binding; GO:0106310,NA; GO:0106311,NA; GO:0004842,ubiquitin-protein transferase activity; GO:0000166,nucleotide binding; GO:0003674,molecular_function; GO:0005488,binding; GO:0008144,drug binding; GO:0017076,purine nucleotide binding; GO:0030554,adenyl nucleotide binding; GO:0032553,ribonucleotide binding; GO:0032555,purine ribonu…	PF00069.25:Protein kinase domain	--	--	--
Os11g0618850	Hypothetical conserved gene	2	1.62	1.41	1.14	1.95	1.56	1.16	3.64	2.38	3.35	2.5	4.23	4.56	-0.28784	0.395928	0.617316	false	-0.196206	0.519654	0.75674	false	chr11	24097325	24100566	-	Os11t0618850-00	--	--	BAT14886.1	--	--	GO:0016021,integral component of membrane; GO:0005575,cellular_component; GO:0016020,membrane; GO:0031224,intrinsic component of membrane; GO:0044425,membrane part	PF13968.6:Domain of unknown function (DUF4220)	--	--	--
Os11g0619000	Hypothetical protein	4	1.35	1.6	1.69	0.97	0.97	0.53	1.46	0.75	0.94	1.07	0.72	0.94	0.789665	0.010855	0.0441449	false	0.262176	0.502414	0.745214	false	chr11	24113478	24116252	+	Os11t0619000-01	--	--	BAF28652.1	--	--	--	--	--	--	--
Os11g0619800	Kelch related domain containing protein	4	0.05	0	0.1	0	0.1	0	0.14	0	0	0.05	0	0.14									chr11	24160577	24161934	+	Os11t0619800-01	K10523 speckle-type POZ protein | (RefSeq) BTB/POZ and MATH domain-containing protein 1-like (A)	--	BAF28653.1	BPM1_ARATH RecName: Full=BTB/POZ and MATH domain-containing protein 1; AltName: Full=Protein BTB-POZ AND MATH DOMAIN 1; Short=AtBPM1;	At3g06190	GO:0005634,nucleus; GO:0042802,identical protein binding; GO:0071472,cellular response to salt stress; GO:0042631,cellular response to water deprivation; GO:0016567,protein ubiquitination; GO:0006970,response to osmotic stress; GO:0005515,protein binding; GO:0003674,molecular_function; GO:0005488,binding; GO:0006950,response to stress; GO:0008150,biological_process; GO:0009628,response to abiotic…	PF00651.31:BTB/POZ domain	TRAF	TR	TRAF
Os11g0620000	Peptidase S26A, signal peptidase I family protein	4	45.48	42.82	44.96	32.31	38.02	37.84	59.82	53.62	57.23	72.83	68.02	59.12	0.184317	0.160637	0.349619	false	-0.164273	0.220877	0.499565	false	chr11	24166430	24169621	-	Os11t0620000-01	K09647 mitochondrial inner membrane protease subunit 1 [EC:3.4.21.-] | (RefSeq) mitochondrial inner membrane protease subunit 1 isoform X1 (A)	ko03060: Protein export	XP_015615339.1	TPP2_ARATH RecName: Full=Probable thylakoidal processing peptidase 2, chloroplastic; EC=3.4.21.89; AltName: Full=Signal peptidase I-2; Flags: Precursor;	At1g53530	GO:0009535,chloroplast thylakoid membrane; GO:0005887,integral component of plasma membrane; GO:0004252,serine-type endopeptidase activity; GO:0006465,signal peptide processing; GO:0010027,thylakoid membrane organization; GO:0003674,molecular_function; GO:0003824,catalytic activity; GO:0004175,endopeptidase activity; GO:0008236,serine-type peptidase activity; GO:0008233,peptidase activity; GO:007…	PF00717.23:Peptidase S24-like	--	--	--
Os11g0620400	Sugar/inositol transporter domain containing protein	3	0	0.03	0	0	0.03	0	0	0	0	0	0	0	0.197575	0.64802	0.815384	false					chr11	24184610	24191330	+	Os11t0620400-02	K08150 MFS transporter, SP family, solute carrier family 2 (myo-inositol transporter), member 13 | (RefSeq) inositol transporter 1 (A)	--	XP_015617705.1	MSSP2_ARATH RecName: Full=Monosaccharide-sensing protein 2; AltName: Full=Sugar transporter MSSP2;	At4g35300	GO:0005794,Golgi apparatus; GO:0016021,integral component of membrane; GO:0005886,plasma membrane; GO:0005774,vacuolar membrane; GO:0005773,vacuole; GO:0022857,transmembrane transporter activity; GO:0008643,carbohydrate transport; GO:0003674,molecular_function; GO:0005215,transporter activity; GO:0006810,transport; GO:0008150,biological_process; GO:0051179,localization; GO:0051234,establishment o…	PF00083.24:Sugar (and other) transporter	--	--	--
Os11g0620150	Hypothetical gene	4
Os11g0620300	Similar to Nonspecific lipid-transfer protein 2 (LTP 2)	3
Os11g0620800	Hypothetical conserved gene	4
Os11g0660500	Translationally controlled tumor protein, Mercury toleranc	2	0.28	0.5	0.39	0.24	0.35	0.5	0.51	0.37	0.41	0.26	0.73	0.56									chr11	26510873	26513127	-	Os11t0660500-02	--	--	EEC68577.1	TCTP_ORYSJ RecName: Full=Translationally-controlled tumor protein homolog; Short=TCTP;	At3g16640	GO:0005737,cytoplasm; GO:0005509,calcium ion binding; GO:0003674,molecular_function; GO:0005488,binding; GO:0046872,metal ion binding; GO:0043167,ion binding; GO:0043169,cation binding; GO:0005622,intracellular; GO:0005575,cellular_component; GO:0005623,cell; GO:0044424,intracellular part; GO:0044464,cell part	PF00838.17:Translationally controlled tumour protein	--	--	--
Os12g0547100	Conserved hypothetical protein	3
Os12g0547401	Non-protein coding transcript	2	0.05	0	0	0	0.02	0.04	0	0	0	0	0	0.03									chr12	22111925	22115516	-	Os12t0547401-01	--	--	ABA98361.1	--	--	--	--	--	--	--
Os12g0547500	Kinesin-14 family member, Non-processive, minus-end-directed motor protein that transports actin filaments along microtubules, Organization of the cytoskeletal architecture, Cell elongation and divisio	2	7.46	6.4	5.09	5.83	5.52	5.88	12.69	9.88	10.86	12.63	12.37	13.28	0.0180053	0.911007	0.959797	false	-0.130287	0.322783	0.602956	false	chr12	22126680	22133291	+	Os12t0547500-01	K10406 kinesin family member C2/C3 | (RefSeq) kinesin-4 (A)	--	XP_015620619.1	KN14Q_ORYSJ RecName: Full=Kinesin-like protein KIN-14Q {ECO:0000305}; AltName: Full=Kinesin O12; AltName: Full=OsKCH1 {ECO:0000303|PubMed:19561334};	At5g27000	GO:0015629,actin cytoskeleton; GO:0005737,cytoplasm; GO:0005874,microtubule; GO:0015630,microtubule cytoskeleton; GO:0003779,actin binding; GO:0005524,ATP binding; GO:0008569,ATP-dependent microtubule motor activity, minus-end-directed; GO:0016887,ATPase activity; GO:0008017,microtubule binding; GO:0003777,microtubule motor activity; GO:0043621,protein self-association; GO:0007018,microtubule-bas…	PF00225.23:Kinesin motor domain	--	--	--
Os12g0548800	Armadillo-type fold domain containing protein	2	0	0.2	0	0	0	0	0	0	0	0	0	0									chr12	22213958	22218978	+	Os12t0548800-01	--	--	BAT17552.1	--	At5g18980	GO:0016021,integral component of membrane; GO:0005575,cellular_component; GO:0016020,membrane; GO:0031224,intrinsic component of membrane; GO:0044425,membrane part	--	--	--	--
