# Supplementary material for: Mapping of Candidate Genes in Response to Low Nitrogen in Rice Seedlings
Source: Rice (N Y). 2022 Oct 15;15:51. doi: 10.1186/s12284-022-00597-x (PMC9569405; doi:10.1186/s12284-022-00597-x)
Supplement: Supplementary file 9 — Additional file 9: Table S8. Phenotypic data after 21 days of treatment. [file 12284_2022_597_MOESM9_ESM.xlsx]

## Sheet: Sheet1
Table S8. Phenotypic data after 21 days of treatment.
Varieties	Nitrogen treatments	RL	RD	RW	YNAA
Longjing31	High-nitrogen	137.05 Ba	0.39 Ba	12.03 Ba	52.17 Ba
	Low-nitrogen	130.31 Ba	0.37 Aa	12.6 Aa	39.84 Bb
	Relative	0.9508	0.9407	1.0471	0.7636
Songjing10	High-nitrogen	192.66 Aa	0.44 Aa	19.8 Aa	85.01 Aa
	Low-nitrogen	138.55 Ab	0.38 Ab	14.08 Bb	56.08 Ab
	Relative	0.7192	0.8549	0.8549	0.6597
Note: Capital A and Capital B represent the significance between varieties at the 0.05 level. Lowercase a and Lowercase b represent the significance between treatments at the 0.05 level.
RL: Root length. RD: Root diameter. RW: Root weight. YNAA: Leaf nitrogen accumulation.
