# Supplementary material for: Mapping of Candidate Genes in Response to Low Nitrogen in Rice Seedlings
Source: Rice (N Y). 2022 Oct 15;15:51. doi: 10.1186/s12284-022-00597-x (PMC9569405; doi:10.1186/s12284-022-00597-x)
Supplement: Supplementary file 10 — Additional file 10: Table S9. Sequences of primers used in this study. [file 12284_2022_597_MOESM10_ESM.xlsx]

## Sheet: Sheet1
Table S9. Sequences of primers used in this study.
Gene name	Forward primer	Reverse prime
Os07g0551300	GGTCAGGACAATGGACTGGG	TCGCTACCCCACAGTAGACA
Os01g0850100	GCTCTTCCGGAACTTGGACA	TGCGATCTGGCATTTCTGGT
Os07g0471300	ACTTCTTCGTCGGCCTCAAG	CACCCGACCAGGTTCAATGA
Os11g0229400	CAAGAAGTTGCGGCACCTTC	TGCTTGCACTACTCACCCTG
Os08g0137900	CAGAGCTCTCCTCGTTGTGG	AGACCATGAGACCAGCAACG
Os12g0257600	GAGATGATCATCACGGCGGT	TGATGATCCGTAGCAGGTGC
Os11g0230400	GGACAAGTTCCACCTCCTCG	AAAGAAGGCGAACGGATGGT
Os11g0229300	ATGATCATGTCCGGGCGATC	GGATGTCGGCACTTCACTGA
Os11g0618300	GCTGTTGGCATTGTTGTCGT	TGAATGATCGGCTTGGGCTT
Os11g0663100	GATCCACACGTTCCATCGGT	TTCTGCCCTTCTCCAACGAC
Os08g0138100	CACCTACACGGTAGGAGCAC	GGACATGAGGCCAGCAACTA
Os11g0229333	TATCACTGTACCATGCGGCTC	CAATCAGATGATGTTCTTGCCTGA
OsActian1	ACCATTGGTGCTGAGCGTTT	CGCAGCTTCCATTCCTATGAA
